# Supplementary material for: Genome-wide association studies of smooth pursuit and antisaccade eye movements in psychotic disorders: findings from the B-SNIP study
Source: Transl Psychiatry. 2017 Oct 24;7(10):e1249–. doi: 10.1038/tp.2017.210 (PMC5682604; doi:10.1038/tp.2017.210)
Supplement: Supplementary Table 2 [file tp2017210x4.xlsx]

## Sheet: Accel200All
chromS	startS	endS	SNP	SYMBOL	distance	A1	A2	MAF	UNADJP
chr12	30814183	30814184	exm992092	IPO8	0	C	T	0.004819	7.7997e-11
chr5	56096314	56096315	rs1862618	MAP3K1	14585	G	C	0.2374	2.14718e-07
chr2	77992268	77992269	rs12617011	LOC101927967	0	T	C	0.1326	2.55699e-07
chr2	77990457	77990458	rs2129493	LOC101927967	0	T	A	0.1332	2.89992e-07
chr2	77995847	77995848	rs4853338	LOC101927967	0	A	G	0.139	3.67911e-07
chr2	77990823	77990824	rs1872787	LOC101927967	0	G	A	0.1338	3.74009e-07
chr2	77985104	77985105	rs192238154	LOC101927967	0	A	G	0.1316	4.90081e-07
chr2	77991267	77991268	rs2861081	LOC101927967	0	T	C	0.1317	4.91253e-07
chr2	77991285	77991286	rs2861082	LOC101927967	0	G	A	0.132	5.05494e-07
chr2	77990802	77990803	rs1872786	LOC101927967	0	C	T	0.1305	5.81787e-07
chr2	77985456	77985457	rs78318454	LOC101927967	0	G	A	0.1371	5.94267e-07
chr2	77985978	77985979	rs76140540	LOC101927967	0	T	C	0.1327	6.36982e-07
chr2	77987908	77987909	rs10181488	LOC101927967	0	G	T	0.1432	8.73645e-07
chr2	77987548	77987549	rs13386612	LOC101927967	0	A	C	0.1441	9.2525e-07
chr2	78006804	78006805	rs2087144	LOC101927967	0	A	G	0.1262	1.0192e-06
chr2	77986914	77986915	rs74261103	LOC101927967	0	G	A	0.1432	1.16234e-06
chr2	77991260	77991261	rs2861080	LOC101927967	0	G	A	0.1373	1.1972e-06
chr1	156347308	156347309	rs56353055	RHBG	0	G	A	0.09463	1.35811e-06
chr2	77980037	77980038	rs7573072	LOC101927967	0	G	T	0.1436	1.65547e-06
chr5	179091091	179091092	rs13179916	LOC105377763	0	A	G	0.09897	1.7306e-06
chr2	78028837	78028838	rs12621150	LOC101927967	0	A	T	0.1281	1.7322e-06
chr2	77981172	77981173	rs147946882	LOC101927967	0	A	C	0.1311	1.88012e-06
chr2	78013267	78013268	rs2054834	LOC101927967	0	T	G	0.1551	1.90019e-06
chr1	156344259	156344260	chr1:156344260:I	RHBG	0	CT	C	0.09824	2.05316e-06
chr1	156344469	156344470	rs55688231	RHBG	0	T	C	0.09824	2.05316e-06
chr2	77980320	77980321	rs7562190	LOC101927967	0	A	G	0.1466	2.17988e-06
chr1	156344954	156344955	rs11264480	RHBG	0	T	C	0.09824	2.23013e-06
chr2	77981081	77981082	rs150046024	LOC101927967	0	T	C	0.1311	2.23989e-06
chr1	156346406	156346407	rs6687642	RHBG	0	A	G	0.09747	2.24585e-06
chr2	77969581	77969582	rs12466198	LOC101927967	1240	C	T	0.1437	2.28719e-06
chr5	56110856	56110857	rs6885541	MAP3K1	43	G	C	0.231	2.30958e-06
chr2	77971648	77971649	rs12468482	LOC101927967	0	G	T	0.1434	2.45184e-06
chr2	78007003	78007004	rs2861213	LOC101927967	0	T	C	0.1446	2.96789e-06
chr2	78007629	78007630	rs9752598	LOC101927967	0	A	G	0.1455	3.393e-06
chr5	56098145	56098146	rs6450408	MAP3K1	12754	T	C	0.225	3.62681e-06
chr2	78008187	78008188	rs4853340	LOC101927967	0	T	C	0.1546	3.70957e-06
chr5	56103601	56103602	rs4389648	MAP3K1	7298	A	G	0.2244	4.22813e-06
chr5	56177742	56177743	rs832582	MAP3K1	0	G	A	0.2284	4.9016e-06
chr5	56177742	56177743	exm455982	MAP3K1	0	G	A	0.2313	4.9762e-06
chr2	77989606	77989607	rs1487036	LOC101927967	0	A	G	0.134	5.24806e-06
chr4	103192242	103192243	rs9992479	SLC39A8	0	A	T	0.4469	5.51154e-06
chr5	56106525	56106526	rs6888404	MAP3K1	4374	T	C	0.2754	5.52263e-06
chr8	138775700	138775701	rs10104949	LOC101927915	349870	G	A	0.4889	5.62014e-06
chr5	56107376	56107377	rs7733041	MAP3K1	3523	T	G	0.2297	5.7132e-06
chr4	15603254	15603255	rs13118894	CC2D2A	75	C	G	0.06312	5.94169e-06
chr2	78014594	78014595	rs12616220	LOC101927967	0	G	A	0.1485	6.08936e-06
chr5	56116084	56116085	rs252902	MAP3K1	0	A	G	0.2279	6.13077e-06
chr7	23250362	23250363	rs860818	NUPL2	9733	T	C	0.09769	6.59524e-06
chr2	19095627	19095628	rs12328258	LINC01376	72101	C	G	0.08313	6.73047e-06
chr5	56116771	56116772	rs190414	MAP3K1	0	C	A	0.2286	6.97251e-06
chr5	56118732	56118733	rs252904	MAP3K1	0	A	T	0.2286	6.97251e-06
chr7	23251468	23251469	rs860817	NUPL2	10839	A	G	0.09769	7.22998e-06
chr2	78014648	78014649	rs12622746	LOC101927967	0	A	G	0.1576	7.30476e-06
chr5	56192982	56192983	rs252910	MAP3K1	1005	G	A	0.2159	7.87506e-06
chr1	101839043	101839044	rs6695400	LINC01307	0	G	T	0.1704	8.15751e-06
chr1	101839229	101839230	rs2131015	LINC01307	0	G	A	0.1704	8.15751e-06
chr5	56124110	56124111	rs252919	MAP3K1	0	T	C	0.23	8.27163e-06
chr5	126732426	126732427	exm474728	MEGF10	0	A	G	0.112	8.44953e-06
chr1	101819359	101819360	rs7514598	LINC01307	0	C	T	0.1691	8.57793e-06
chr5	56042287	56042288	rs4312834	MAP3K1	68612	T	C	0.1311	8.59199e-06
chr5	56121130	56121131	rs252909	MAP3K1	0	T	C	0.23	8.64403e-06
chr5	56121753	56121754	rs252915	MAP3K1	0	A	G	0.23	8.64403e-06
chr2	78010943	78010944	rs6719886	LOC101927967	0	G	A	0.1571	8.66505e-06
chr5	56083288	56083289	rs10051747	MAP3K1	27611	C	A	0.2292	8.74872e-06
chr2	78014630	78014631	rs12616226	LOC101927967	0	G	A	0.1588	8.87073e-06
chr5	90040919	90040920	exm466682	ADGRV1	0	A	G	0.006024	8.88383e-06
chr10	75450900	75450901	rs138055607	AGAP5	0	G	C	0.1712	8.91976e-06
chr2	19104907	19104908	rs11674014	LINC01376	62821	A	C	0.08354	8.95006e-06
chr7	23252552	23252553	rs858276	NUPL2	11923	G	A	0.09665	9.55941e-06
chr1	101803469	101803470	rs4908130	LINC01307	0	T	C	0.1715	9.56392e-06
chr1	101804237	101804238	rs4424533	LINC01307	0	G	A	0.1715	9.56392e-06
chr15	62080632	62080633	rs74440270	VPS13C	63957	T	C	0.05947	9.60142e-06
chr15	62080911	62080912	rs74021312	VPS13C	63678	C	G	0.05947	9.60142e-06
chr8	138778178	138778179	rs13253322	LOC101927915	352348	G	A	0.4676	9.60604e-06
chr1	101830624	101830625	rs12143342	LINC01307	0	T	C	0.1691	9.65347e-06
chr1	101831837	101831838	rs4908135	LINC01307	0	A	C	0.1691	9.65347e-06
chr5	56184443	56184444	rs866222	MAP3K1	0	T	C	0.2257	9.69918e-06
chr8	144697465	144697466	rs7844633	TSTA3	0	A	C	0.1841	9.71673e-06
chr2	78015470	78015471	rs875280	LOC101927967	0	G	A	0.158	9.84917e-06
chr10	75421579	75421580	rs7394178	SYNPO2L	5717	A	G	0.1986	1.00694e-05
chr8	144695175	144695176	rs2242087	TSTA3	0	T	C	0.1852	1.01291e-05
chr6	23818447	23818448	rs144819560	NRSN1	307966	G	A	0.07107	1.01783e-05
chr5	56161786	56161787	rs832575	MAP3K1	0	G	A	0.1716	1.0264e-05
chr8	138780764	138780765	rs10110290	LOC101927915	354934	A	C	0.4746	1.06219e-05
chr8	138781443	138781444	rs10112978	LOC101927915	355613	C	G	0.4746	1.06219e-05
chr8	138782899	138782900	rs7002186	LOC101927915	357069	T	C	0.4746	1.06219e-05
chr8	138777846	138777847	rs10112884	LOC101927915	352016	G	A	0.4778	1.10496e-05
chr10	26875025	26875026	rs35368858	LINC00264	3768	A	G	0.1505	1.12824e-05
chr7	23220990	23220991	rs858248	NUPL2	455	G	C	0.08845	1.16628e-05
chr5	56183541	56183542	rs832549	MAP3K1	0	C	T	0.2271	1.17129e-05
chr5	56183940	56183941	rs832547	MAP3K1	0	C	G	0.2271	1.17129e-05
chr5	56156418	56156419	rs832571	MAP3K1	0	T	C	0.2289	1.18479e-05
chr5	56157950	56157951	rs2113079	MAP3K1	0	T	C	0.2289	1.18479e-05
chr8	138779736	138779737	rs11775533	LOC101927915	353906	G	A	0.4649	1.20008e-05
chr8	138779787	138779788	rs11785727	LOC101927915	353957	G	C	0.4649	1.20008e-05
chr8	138779797	138779798	rs11776267	LOC101927915	353967	G	T	0.4649	1.20008e-05
chr5	56184609	56184610	rs861283	MAP3K1	0	C	T	0.2264	1.20256e-05
chr8	138779187	138779188	rs11989256	LOC101927915	353357	A	G	0.4663	1.2041e-05
chr8	138780169	138780170	rs28478032	LOC101927915	354339	A	G	0.4663	1.2041e-05
chr8	138780238	138780239	rs12543347	LOC101927915	354408	C	T	0.4663	1.2041e-05
chr5	56147052	56147053	rs33331	MAP3K1	0	A	G	0.2324	1.21653e-05
chr5	56087189	56087190	rs2113078	MAP3K1	23710	G	A	0.2239	1.23097e-05
chr5	56078658	56078659	rs9283717	MAP3K1	32241	G	A	0.2232	1.25284e-05
chr5	56081931	56081932	rs13166115	MAP3K1	28968	A	C	0.2232	1.25284e-05
chr5	56166187	56166188	rs252887	MAP3K1	0	A	G	0.2271	1.28389e-05
chr3	136762936	136762937	rs12489946	IL20RB	33011	A	C	0.2065	1.2962e-05
chr5	56175225	56175226	rs33322	MAP3K1	0	A	G	0.2289	1.29907e-05
chr5	56178216	56178217	rs832583	MAP3K1	0	A	C	0.2289	1.29907e-05
chr5	56179211	56179212	rs832584	MAP3K1	0	C	T	0.2289	1.29907e-05
chr5	56180111	56180112	rs832551	MAP3K1	0	T	G	0.2289	1.29907e-05
chr11	74465975	74465976	rs474970	RNF169	0	C	T	0.1767	1.35189e-05
chr5	56158614	56158615	chr5:56158615:D	MAP3K1	0	TA	T	0.2306	1.36378e-05
chr5	56132626	56132627	rs2591949	MAP3K1	0	T	C	0.2283	1.36554e-05
chr5	56133554	56133555	rs2548664	MAP3K1	0	G	A	0.2283	1.36554e-05
chr5	56135730	56135731	chr5:56135731:I	MAP3K1	0	C	CTTG	0.2283	1.36554e-05
chr5	56137169	56137170	rs3099459	MAP3K1	0	G	C	0.2283	1.36554e-05
chr7	23234980	23234981	rs1728326	NUPL2	0	G	T	0.09555	1.36612e-05
chr1	101795324	101795325	rs9433790	LINC01307	0	T	C	0.1699	1.47365e-05
chr1	101796615	101796616	rs10127558	LINC01307	0	A	G	0.1699	1.47365e-05
chr5	56182588	56182589	rs832550	MAP3K1	0	C	T	0.2294	1.53819e-05
chr5	56150802	56150803	rs832565	MAP3K1	0	T	G	0.2289	1.57291e-05
chr5	56153775	56153776	rs832568	MAP3K1	0	G	A	0.2289	1.57291e-05
chr5	56154583	56154584	rs832569	MAP3K1	0	T	A	0.2289	1.57291e-05
chr8	138783068	138783069	rs7002382	LOC101927915	357238	T	C	0.4837	1.58954e-05
chr2	78011339	78011340	rs6709655	LOC101927967	0	C	T	0.1495	1.59056e-05
chr5	56086665	56086666	rs7728745	MAP3K1	24234	G	A	0.2294	1.60575e-05
chr10	75464586	75464587	rs4745721	BMS1P4	0	A	C	0.1567	1.62002e-05
chr7	23208423	23208424	rs858307	KLHL7	0	T	C	0.07901	1.67654e-05
chr6	20347478	20347479	PsychChip_15048346_B|psy_rs76361259	E2F3	54658	A	G	0.03012	1.68048e-05
chr8	138779867	138779868	rs11776289	LOC101927915	354037	C	T	0.4763	1.69092e-05
chr8	138780362	138780363	rs11166758	LOC101927915	354532	T	C	0.4687	1.72171e-05
chr13	70598877	70598878	rs2011847	KLHL1	0	T	C	0.306	1.73832e-05
chr17	60085157	60085158	rs144268822	MED13	0	G	A	0.08077	1.77736e-05
chr5	56142600	56142601	rs33326	MAP3K1	0	G	A	0.2283	1.7888e-05
chr11	74474265	74474266	rs527661	RNF169	0	A	G	0.1753	1.80165e-05
chr8	138777582	138777583	rs10112541	LOC101927915	351752	G	A	0.4541	1.81239e-05
chr11	92369725	92369726	rs486336	FAT3	0	C	T	0.4988	1.82359e-05
chr5	56128998	56128999	rs863840	MAP3K1	0	G	C	0.2294	1.83e-05
chr2	78016159	78016160	rs875279	LOC101927967	0	G	C	0.1557	1.83054e-05
chr5	56150536	56150537	rs860581	MAP3K1	0	A	G	0.1728	1.87698e-05
chr3	31762329	31762330	rs116218356	OSBPL10	0	T	C	0.07015	1.91442e-05
chr4	15597983	15597984	rs10212939	CC2D2A	0	C	T	0.05941	1.9197e-05
chr8	138777954	138777955	rs12543628	LOC101927915	352124	T	G	0.4552	1.92186e-05
chr8	138776736	138776737	chr8:138776737:D	LOC101927915	350906	T	TA	0.4741	1.93548e-05
chr10	75449788	75449789	rs76443711	AGAP5	0	C	G	0.1604	1.93838e-05
chr5	56104307	56104308	rs10461617	MAP3K1	6592	A	G	0.2716	1.93973e-05
chr10	72399318	72399319	rs1641673	ADAMTS14	33240	A	G	0.4247	1.9431e-05
chr8	138782041	138782042	rs13265092	LOC101927915	356211	C	T	0.4538	2.08734e-05
chr10	75420179	75420180	rs7915134	SYNPO2L	4317	T	C	0.1907	2.1197e-05
chr12	18685520	18685521	rs11044165	PIK3C2G	0	C	T	0.2796	2.1901e-05
chr5	56183636	56183637	rs832548	MAP3K1	0	G	C	0.2295	2.31577e-05
chr1	101786292	101786293	rs9434191	LINC01307	3100	T	C	0.1716	2.35866e-05
chr7	23217719	23217720	rs858253	KLHL7	2682	T	C	0.09002	2.37866e-05
chr7	23217871	23217872	rs858252	KLHL7	2834	A	C	0.09002	2.37866e-05
chr7	23218559	23218560	rs858250	NUPL2	2886	A	C	0.09002	2.37866e-05
chr4	103191375	103191376	chr4:103191376:I	SLC39A8	0	CA	C	0.4401	2.38882e-05
chr7	23221142	23221143	rs77015223	NUPL2	303	G	T	0.08838	2.39546e-05
chr11	5553924	5553925	rs11037976	OLFM5P	10910	A	C	0.2955	2.40056e-05
chr8	144695498	144695499	rs2242086	TSTA3	0	A	C	0.179	2.47446e-05
chr11	5554842	5554843	rs12276802	OR52H1	10948	A	G	0.2766	2.47611e-05
chr10	75568758	75568759	chr10:75568759:I	NDST2	0	TAGAA	T	0.1729	2.50083e-05
chr7	23223872	23223873	rs858244	NUPL2	0	T	C	0.09024	2.53298e-05
chr7	23224356	23224357	rs858243	NUPL2	0	T	C	0.09024	2.53298e-05
chr7	23225341	23225342	rs858242	NUPL2	0	A	T	0.09024	2.53298e-05
chr9	122680985	122680986	rs61294646	LINC01613	16352	C	T	0.05501	2.53696e-05
chr5	179608359	179608360	rs11749727	RASGEF1C	0	C	T	0.3198	2.54921e-05
chr13	55624674	55624675	chr13:55624675:I	MIR5007	123914	GCAAA	G	0.2944	2.60012e-05
chr12	83332349	83332350	rs1796150	TMTC2	0	A	G	0.08396	2.61053e-05
chr8	138784700	138784701	rs5003863	FAM135B	357565	G	T	0.4693	2.61626e-05
chr5	56141776	56141777	rs43184	MAP3K1	0	G	C	0.2309	2.64145e-05
chr1	82242053	82242054	rs140880454	ADGRL2	0	G	A	0.06201	2.64481e-05
chr10	75462509	75462510	rs76192127	BMS1P4	0	C	T	0.1595	2.65583e-05
chr15	37111142	37111143	rs12595212	CSNK1A1P1	436	A	G	0.07663	2.6672e-05
chr5	56185280	56185281	rs252900	MAP3K1	0	T	A	0.2269	2.67541e-05
chr18	67180066	67180067	rs4545912	DOK6	0	T	C	0.3809	2.68622e-05
chr2	78020516	78020517	chr2:78020517:D	LOC101927967	0	C	CA	0.1489	2.75161e-05
chr11	74465832	74465833	rs507247	RNF169	0	T	C	0.1632	2.77659e-05
chr10	75421445	75421446	rs7394152	SYNPO2L	5583	T	C	0.1948	2.78518e-05
chr2	78022609	78022610	rs61105568	LOC101927967	0	C	T	0.1479	2.83741e-05
chr6	119774462	119774463	rs1995224	LOC285762	0	A	G	0.1427	2.85509e-05
chr8	18660015	18660016	rs2632846	PSD3	0	C	A	0.2539	2.86412e-05
chr7	23252968	23252969	chr7:23252969:I	NUPL2	12339	CTCTG	C	0.09326	2.88377e-05
chr13	55625588	55625589	rs9536950	MIR5007	123000	T	C	0.3002	2.9185e-05
chr13	55626504	55626505	rs8002665	MIR5007	122084	G	C	0.3002	2.9185e-05
chr13	55626633	55626634	rs7986531	MIR5007	121955	A	T	0.3002	2.9185e-05
chr13	55627145	55627146	rs9527317	MIR5007	121443	C	T	0.3002	2.9185e-05
chr13	55628794	55628795	rs9536952	MIR5007	119794	G	A	0.3002	2.9185e-05
chr3	31764507	31764508	rs7613225	OSBPL10	0	C	T	0.1373	2.9246e-05
chr11	74455421	74455422	rs532952	RNF169	4491	C	T	0.157	2.9392e-05
chr5	56110232	56110233	rs986049	MAP3K1	667	G	A	0.2692	2.98723e-05
chr5	56043599	56043600	rs7715822	MAP3K1	67300	G	T	0.1308	3.00601e-05
chr21	18963953	18963954	rs17833893	CXADR	0	G	A	0.262	3.09206e-05
chr5	60820443	60820444	rs13167695	ZSWIM6	0	A	G	0.09673	3.09669e-05
chr5	56131804	56131805	rs2548665	MAP3K1	0	T	A	0.2288	3.14245e-05
chr13	55637544	55637545	rs6561816	MIR5007	111044	C	A	0.2998	3.19632e-05
chr13	55633145	55633146	rs9597100	MIR5007	115443	C	G	0.2927	3.27204e-05
chr5	125481904	125481905	rs73322665	LOC102546228	33365	A	C	0.07683	3.35026e-05
chr11	74473845	74473846	rs513157	RNF169	0	T	C	0.1619	3.37921e-05
chr5	56157200	56157201	rs832572	MAP3K1	0	T	C	0.2277	3.39641e-05
chr8	136782748	136782749	rs11781570	KHDRBS3	122897	T	C	0.1667	3.40312e-05

## Sheet: Accel200AA
chromS	startS	endS	SNP	SYMBOL	distance	A1	A2	MAF	UNADJP
chr12	30814183	30814184	exm992092	IPO8	0	C	T	0.0125	1.61478e-10
chr5	141325248	141325249	exm2256999	PCDH12	0	T	C	0.00625	1.61478e-10
chr6	23818447	23818448	rs144819560	NRSN1	307966	G	A	0.1585	5.35353e-08
chr6	23755904	23755905	rs76257869	NRSN1	370509	C	T	0.1299	5.44248e-08
chr13	76395341	76395342	exm1072612	LMO7	0	T	C	0.003125	7.33513e-08
chr2	215177989	215177990	rs72952023	SPAG16	0	T	C	0.05414	8.48207e-08
chr2	215178085	215178086	rs72952024	SPAG16	0	A	G	0.05449	1.02113e-07
chr1	209109555	209109556	PsychChip_15048346_B|psy_rs115777110	LOC105372897	389245	G	A	0.003125	1.13625e-07
chr18	20744253	20744254	rs4800149	CABLES1	0	C	A	0.1589	1.47992e-07
chr20	9429343	9429344	rs2299682	PLCB4	0	G	A	0.08993	4.27198e-07
chr17	60085157	60085158	rs144268822	MED13	0	G	A	0.2259	5.62537e-07
chr2	58592906	58592907	rs759337	FANCL	124392	C	T	0.03846	9.4722e-07
chr6	23823991	23823992	rs16888194	NRSN1	302422	T	C	0.1354	1.08739e-06
chr6	23824200	23824201	rs16888195	NRSN1	302213	A	T	0.1354	1.08739e-06
chr7	104322961	104322962	rs59474549	LHFPL3	0	T	C	0.07097	1.35749e-06
chr6	23803203	23803204	rs6927076	NRSN1	323210	G	T	0.1224	1.49347e-06
chr18	20746671	20746672	rs28625207	CABLES1	0	A	G	0.1667	1.6733e-06
chr1	183514111	183514112	exm130158	SMG7	0	G	A	0.01875	1.72845e-06
chr7	156043639	156043640	rs62482377	LOC285889	186843	C	G	0.02961	2.12699e-06
chr2	127534269	127534270	rs2002133	GYPC	80019	C	T	0.2863	2.17408e-06
chr5	85668445	85668446	rs11958792	NBPF22P	75081	A	G	0.1906	2.80258e-06
chr20	9437149	9437150	rs6086886	PLCB4	0	C	T	0.06923	2.81651e-06
chr1	156347308	156347309	rs56353055	RHBG	0	G	A	0.1286	2.86382e-06
chr7	145500129	145500130	rs6948800	CNTNAP2	313323	A	C	0.3007	3.15132e-06
chr17	34292843	34292844	psy_rs145146434	CCL16	10685	A	G	0.0125	3.23265e-06
chr5	72505855	72505856	rs146578666	LOC340090	8068	T	C	0.04795	3.54115e-06
chr1	156346406	156346407	rs6687642	RHBG	0	A	G	0.1312	3.57542e-06
chr5	27487030	27487031	rs11951177	LINC01021	0	A	G	0.1074	3.78953e-06
chr5	27487415	27487416	chr5:27487416:D	LINC01021	0	G	GTTAAA	0.1074	3.78953e-06
chr5	86721303	86721304	psy_rs2641385	CCNH	12454	C	A	0.00625	4.45054e-06
chr3	104552194	104552195	rs1436334	ALCAM	533362	A	G	0.4379	4.52238e-06
chr2	47268697	47268698	rs13353361	TTC7A	0	G	C	0.1619	4.55987e-06
chr4	131320242	131320243	rs34464266	LOC101927282	627610	A	G	0.08966	4.62373e-06
chr7	23250362	23250363	rs860818	NUPL2	9733	T	C	0.1879	4.68666e-06
chr7	23251468	23251469	rs860817	NUPL2	10839	A	G	0.1879	5.34261e-06
chr9	139031643	139031644	rs144498432	C9orf69	20913	A	G	0.1667	5.50141e-06
chr7	156051553	156051554	rs11523169	LOC285889	178929	G	C	0.02581	5.55157e-06
chr7	156051783	156051784	rs11523673	LOC285889	178699	A	T	0.02581	5.55157e-06
chr7	19622837	19622838	chr7:19622838:I	TWISTNB	112247	CTA	C	0.4453	5.92514e-06
chr1	16531262	16531263	exm21541	ARHGEF19	0	T	C	0.00625	6.06e-06
chr2	134471944	134471945	chr2:134471945:D	NCKAP5	145914	T	TTA	0.02866	6.14911e-06
chr13	112008726	112008727	rs72655828	TEX29	12133	T	C	0.06376	6.74945e-06
chr1	156344259	156344260	chr1:156344260:I	RHBG	0	CT	C	0.1364	6.98759e-06
chr1	156344469	156344470	rs55688231	RHBG	0	T	C	0.1364	6.98759e-06
chr1	156344954	156344955	rs11264480	RHBG	0	T	C	0.1364	6.98759e-06
chr7	23252552	23252553	rs858276	NUPL2	11923	G	A	0.1857	8.03403e-06
chr6	93947346	93947347	rs17446388	EPHA7	2393	G	A	0.09416	8.09396e-06
chr18	20735407	20735408	rs4369779	CABLES1	0	T	C	0.1702	8.24541e-06
chr4	15603254	15603255	rs13118894	CC2D2A	75	C	G	0.1644	8.88456e-06
chr18	20728048	20728049	rs7237942	CABLES1	0	A	G	0.169	9.35541e-06
chr7	87938952	87938953	psy_rs17259261	STEAP4	2725	A	C	0.00625	1.02495e-05
chr5	83989943	83989944	rs58194922	EDIL3	309259	T	C	0.4728	1.02787e-05
chr16	57474686	57474687	exm1243719	CIAPIN1	0	C	G	0.009375	1.08845e-05
chr9	8350057	8350058	rs3847288	PTPRD	0	T	C	0.06507	1.09391e-05
chr2	215240268	215240269	rs62198196	SPAG16	0	T	C	0.06774	1.11106e-05
chr6	23798023	23798024	rs9379590	NRSN1	328390	T	C	0.2589	1.16011e-05
chr6	23737105	23737106	rs11969361	NRSN1	389308	G	C	0.2961	1.16579e-05
chr3	31762329	31762330	rs116218356	OSBPL10	0	T	C	0.1835	1.16593e-05
chr9	139031283	139031284	rs9409986	C9orf69	20553	A	G	0.1689	1.16829e-05
chr5	27946984	27946985	rs10472593	LOC105374698	339511	G	C	0.3709	1.17932e-05
chr2	134402010	134402011	rs79544427	NCKAP5	75980	T	C	0.02614	1.18339e-05
chr5	60313584	60313585	chr5:60313585:I	NDUFAF2	0	GT	G	0.07616	1.19456e-05
chr2	134396519	134396520	rs80267103	NCKAP5	70489	A	G	0.02632	1.20731e-05
chr2	134412889	134412890	rs74507186	NCKAP5	86859	T	C	0.02632	1.20731e-05
chr17	60048581	60048582	rs6504078	MED13	0	A	T	0.2248	1.22198e-05
chr4	190188989	190188990	chr4:190188990:D	LINC01262	391770	AT	A	0.4694	1.22546e-05
chr7	104332767	104332768	rs7777352	LHFPL3	0	G	C	0.1776	1.24561e-05
chr5	27548890	27548891	chr5:27548891:I	LINC01021	52383	CAT	C	0.1032	1.24798e-05
chr12	12979620	12979621	rs10845644	DDX47	0	T	C	0.2815	1.27638e-05
chr18	4192762	4192763	rs4797152	DLGAP1	0	T	C	0.05714	1.32414e-05
chr12	23334180	23334181	chr12:23334181:D	LOC101928441	0	T	TACATGTTCATTATA	0.3503	1.36675e-05
chr3	1859744	1859745	chr3:1859745:D	CNTN4	280805	A	AAAT	0.05161	1.39534e-05
chr2	40163948	40163949	chr2:40163949:D	SLC8A1-AS1	0	T	TTA	0.03767	1.48844e-05
chr18	20735407	20735408	exm-rs4369779	CABLES1	0	T	C	0.1844	1.54901e-05
chr7	156056274	156056275	rs12698389	LOC285889	174208	A	G	0.03205	1.56473e-05
chr18	63548758	63548759	chr18:63548759:D	CDH7	0	G	GT	0.04276	1.58644e-05
chr7	23252968	23252969	chr7:23252969:I	NUPL2	12339	CTCTG	C	0.1786	1.6e-05
chr5	27561718	27561719	rs60715670	LINC01021	65211	A	G	0.1242	1.61871e-05
chr2	36270770	36270771	rs305213	LOC100288911	311121	T	C	0.4418	1.6367e-05
chr10	12657653	12657654	chr10:12657654:D	CAMK1D	0	G	GTT	0.1187	1.66003e-05
chr18	63552523	63552524	rs73545393	CDH7	3322	C	A	0.04305	1.6707e-05
chr5	27556070	27556071	rs10940664	LINC01021	59563	C	T	0.1171	1.70351e-05
chr5	27557468	27557469	rs13173361	LINC01021	60961	A	G	0.1171	1.70351e-05
chr5	27561556	27561557	rs6881731	LINC01021	65049	C	A	0.1171	1.70351e-05
chr4	190186161	190186162	rs11132630	LINC01262	394598	G	C	0.47	1.74847e-05
chr2	215242346	215242347	chr2:215242347:D	SPAG16	0	T	TCCAA	0.06536	1.76313e-05
chr5	27490784	27490785	rs12659482	LINC01021	0	G	T	0.104	1.83482e-05
chr6	23734199	23734200	rs12175363	NRSN1	392214	T	C	0.2789	1.83903e-05
chr12	91277331	91277332	PsychChip_15048346_B|psy_rs75062117	LINC00615	34468	A	G	0.0125	1.88389e-05
chr7	19624546	19624547	chr7:19624547:D	TWISTNB	110538	T	TAAAGAG	0.4091	2.0101e-05
chr4	11181815	11181816	rs4697675	MIR572	188635	C	G	0.02273	2.01852e-05
chr4	11183150	11183151	rs75467221	MIR572	187300	G	A	0.02273	2.01852e-05
chr4	11184083	11184084	rs76462480	MIR572	186367	T	C	0.02273	2.01852e-05
chr2	3916424	3916425	rs7561036	DCDC2C	21425	T	C	0.1932	2.05749e-05
chr4	11176984	11176985	rs116199084	MIR572	193466	A	G	0.02288	2.07786e-05
chr4	11176986	11176987	rs115151035	MIR572	193464	A	C	0.02288	2.07786e-05
chr4	11185365	11185366	rs74874452	MIR572	185085	G	T	0.02288	2.07786e-05
chr12	12186452	12186453	rs1797659	BCL2L14	37425	C	T	0.3693	2.11178e-05
chr6	20684941	20684942	chr6:20684942:I	CDKAL1	0	TAA	T	0.1926	2.13301e-05
chr17	30300890	30300891	rs56216332	SUZ12	0	G	A	0.0375	2.14448e-05
chr1	17996465	17996466	PsychChip_15048346_B|psy_rs146330533	ARHGEF10L	0	A	G	0.003125	2.14909e-05
chr5	27942719	27942720	rs7714792	LOC105374698	343776	C	T	0.3799	2.19762e-05
chr11	92369725	92369726	rs486336	FAT3	0	C	T	0.4745	2.23306e-05
chr7	104368400	104368401	rs79928434	LHFPL3	0	A	G	0.1071	2.33015e-05
chr5	90040919	90040920	exm466682	ADGRV1	0	A	G	0.01562	2.35664e-05
chr16	5739680	5739681	rs1968116	MIR8065	57114	A	G	0.0125	2.41343e-05
chr4	178679192	178679193	rs7697895	LINC01098	0	C	T	0.4183	2.45742e-05
chr2	36267048	36267049	rs167362	LOC100288911	314843	C	T	0.4367	2.50119e-05
chr7	156060272	156060273	rs62482420	LOC285889	170210	T	C	0.03205	2.52994e-05
chr7	156060675	156060676	rs13233448	LOC285889	169807	T	C	0.03205	2.52994e-05
chr4	178682881	178682882	rs7698744	LINC01098	0	G	A	0.4156	2.62268e-05
chr12	12211181	12211182	rs11054651	BCL2L14	12696	C	A	0.3069	2.62488e-05
chr7	134616523	134616524	rs12667528	CALD1	0	G	T	0.3222	2.63415e-05
chr7	104399616	104399617	rs17141284	LHFPL3	0	C	T	0.1053	2.67269e-05
chr1	188543251	188543252	rs12123468	LINC01037	1096898	A	G	0.3237	2.69868e-05
chr4	182913819	182913820	rs17288133	LOC90768	145993	G	A	0.1442	2.80311e-05
chr2	199625152	199625153	rs16830407	LOC101927619	385332	A	G	0.1747	2.81719e-05
chr17	60098863	60098864	rs9892123	MED13	0	T	C	0.209	2.82612e-05
chr18	63527141	63527142	rs17075315	CDH7	0	C	T	0.04403	2.82751e-05
chr18	63533700	63533701	rs17075325	CDH7	0	T	C	0.04403	2.82751e-05
chr7	12821180	12821181	rs12699416	ARL4A	90623	T	C	0.01007	2.8325e-05
chr2	199612125	199612126	chr2:199612126:D	LOC101927619	372305	G	GA	0.1679	2.83279e-05
chr4	190183032	190183033	rs6847503	LINC01262	397727	T	G	0.4636	2.88399e-05
chr4	190184980	190184981	rs6835473	LINC01262	395779	C	T	0.4636	2.88399e-05
chr10	12657706	12657707	chr10:12657707:D	CAMK1D	0	A	AGAT	0.1179	2.88797e-05
chr5	179091091	179091092	rs13179916	LOC105377763	0	A	G	0.1849	2.9253e-05
chr9	122680986	122680987	rs59025606	LINC01613	16351	T	G	0.1415	2.94162e-05
chr5	27508352	27508353	rs12656885	LINC01021	11845	A	G	0.09934	2.9765e-05
chr7	19628285	19628286	rs12670713	TWISTNB	106799	A	C	0.4729	2.98218e-05
chr6	23730400	23730401	rs1555765	NRSN1	396013	C	G	0.4088	3.00791e-05
chr11	124880057	124880058	rs61912663	CCDC15	0	A	G	0.03356	3.01595e-05
chr3	104544034	104544035	chr3:104544035:D	ALCAM	541522	CAG	C	0.4533	3.02309e-05
chr2	199620459	199620460	rs72928140	LOC101927619	380639	C	A	0.1796	3.05013e-05
chr14	75947365	75947366	psy_rs6574236	JDP2	7962	G	T	0.04688	3.05508e-05
chr14	76507458	76507459	rs17183866	IFT43	0	G	A	0.03521	3.06819e-05
chr20	60218476	60218477	rs78928095	CDH4	0	T	C	0.1014	3.12854e-05
chr5	73472175	73472176	chr5:73472176:I	LINC01335	130059	AC	A	0.1719	3.14521e-05
chr5	73472179	73472180	chr5:73472180:I	LINC01335	130055	CT	C	0.1719	3.14521e-05
chr4	15597983	15597984	rs10212939	CC2D2A	0	C	T	0.1544	3.15641e-05
chr2	231446439	231446440	rs12617821	SP100	36123	C	A	0.05986	3.17565e-05
chr8	6650237	6650238	rs28546696	XKR5	15803	A	C	0.4225	3.2367e-05
chr5	118885929	118885930	chr5:118885930:D	HSD17B4	7900	T	TA	0.1908	3.2913e-05
chr14	96840420	96840421	rs61985210	GSKIP	0	G	A	0.4328	3.32182e-05
chr6	31313732	31313733	rs112940434	HLA-B	7910	T	C	0.2911	3.33826e-05
chr7	19160176	19160177	rs3801991	TWIST1	2882	A	T	0.1202	3.35205e-05
chr7	19160182	19160183	rs3801990	TWIST1	2888	G	T	0.1202	3.35205e-05
chr3	73220727	73220728	rs6775461	PPP4R2	102376	T	C	0.4416	3.36309e-05
chr7	84099760	84099761	rs13230824	LOC101927378	62031	T	A	0.05298	3.37438e-05
chr9	8329002	8329003	rs12555185	PTPRD	0	C	T	0.1208	3.40024e-05
chr14	76521652	76521653	rs75901165	IFT43	0	A	C	0.0411	3.41649e-05
chr3	104546070	104546071	rs1436332	ALCAM	539486	G	A	0.4567	3.43039e-05
chr3	104545335	104545336	rs13321530	ALCAM	540221	C	T	0.451	3.44073e-05
chr3	104545373	104545374	rs13321596	ALCAM	540183	G	T	0.451	3.44073e-05
chr3	104548013	104548014	rs11717490	ALCAM	537543	G	T	0.451	3.44073e-05
chr3	104548726	104548727	chr3:104548727:D	ALCAM	536830	TG	T	0.451	3.44073e-05
chr3	104548889	104548890	rs6783422	ALCAM	536667	G	A	0.451	3.44073e-05
chr3	104548944	104548945	rs6437544	ALCAM	536612	G	A	0.451	3.44073e-05
chr3	104551009	104551010	rs6437545	ALCAM	534547	G	A	0.451	3.44073e-05
chr3	104553654	104553655	rs9818144	ALCAM	531902	G	C	0.451	3.44073e-05
chr3	104558504	104558505	rs1436330	ALCAM	527052	A	T	0.451	3.44073e-05
chr3	104559286	104559287	rs7644079	ALCAM	526270	G	A	0.451	3.44073e-05
chr1	190692576	190692577	rs72734878	LOC440704	0	A	G	0.03548	3.4893e-05
chr2	256277	256278	rs4455191	SH3YL1	0	C	T	0.09932	3.56563e-05
chr5	85679002	85679003	rs111960348	NBPF22P	85638	C	T	0.221	3.58166e-05
chr20	8249722	8249723	rs2743177	PLCB1	0	T	A	0.2338	3.681e-05
chr8	125394333	125394334	rs10111787	TMEM65	9394	C	T	0.1516	3.68662e-05
chr8	125394373	125394374	rs12680422	TMEM65	9434	T	C	0.1516	3.68662e-05
chr2	232342	232343	rs9808365	SH3YL1	0	C	G	0.09722	3.70834e-05
chr7	19628257	19628258	rs12670744	TWISTNB	106827	T	G	0.4397	3.71714e-05
chr8	138199227	138199228	rs11780467	LOC101927915	219116	C	T	0.3146	3.72638e-05
chr1	93017220	93017221	rs6603986	EVI5	0	C	A	0.1461	3.74748e-05
chr2	155009774	155009775	rs7602009	GALNT13	0	A	G	0.1167	3.75643e-05
chr14	94295893	94295894	rs11621813	PRIMA1	41128	T	G	0.08389	3.86943e-05
chr2	155025394	155025395	rs67270725	GALNT13	0	C	T	0.125	3.87632e-05
chr2	155025435	155025436	rs67156102	GALNT13	0	A	G	0.125	3.87632e-05
chr3	104546406	104546407	rs13322550	ALCAM	539150	C	T	0.451	3.90537e-05
chr1	188546325	188546326	rs28532743	LINC01037	1099972	C	T	0.3526	3.90758e-05
chr8	125398937	125398938	rs28522033	TMEM65	13998	G	A	0.1526	3.90816e-05
chr9	13751378	13751379	rs10810016	LINC00583	176591	A	G	0.08117	3.93148e-05
chr8	132837402	132837403	rs55877839	EFR3A	78953	G	A	0.35	3.96179e-05
chr8	132837560	132837561	rs56050682	EFR3A	78795	A	G	0.35	3.96179e-05
chr20	35810113	35810114	psy_rs74417947	RPN2	0	A	G	0.009375	3.96991e-05
chr7	156058792	156058793	rs145379683	LOC285889	171690	T	C	0.03401	4.04482e-05
chr11	103718659	103718660	rs7951672	MIR4693	1974	T	C	0.06803	4.04739e-05
chr21	40408929	40408930	rs1888485	LOC101928435	59230	A	C	0.06569	4.05185e-05
chr2	231446681	231446682	rs12612121	SP100	36365	A	G	0.07483	4.05474e-05
chr2	47254921	47254922	rs73929358	TTC7A	0	T	C	0.2045	4.06676e-05
chr2	134527599	134527600	rs114230122	NCKAP5	201569	A	G	0.02848	4.07203e-05
chr5	85669273	85669274	rs2964878	NBPF22P	75909	T	G	0.2313	4.07268e-05
chr5	85669439	85669440	rs2964879	NBPF22P	76075	A	G	0.2313	4.07268e-05
chr3	104548023	104548024	rs11709637	ALCAM	537533	A	C	0.453	4.13765e-05
chr7	21258307	21258308	rs1969594	LINC01162	196537	T	G	0.1389	4.14648e-05
chr7	51558767	51558768	rs6974733	COBL	174253	C	T	0.18	4.15767e-05
chr20	8249534	8249535	chr20:8249535:I	PLCB1	0	AC	A	0.2283	4.1651e-05
chr7	23220990	23220991	rs858248	NUPL2	455	G	C	0.1591	4.21745e-05
chr2	239735	239736	rs10181015	SH3YL1	0	A	C	0.09932	4.22007e-05
chr2	155021366	155021367	rs12614816	GALNT13	0	C	A	0.1242	4.22132e-05
chr2	29295185	29295186	exm183467	C2orf71	0	T	C	0.003125	4.24982e-05
chr5	27499239	27499240	rs11952569	LINC01021	2732	C	G	0.09732	4.25349e-05
chr2	155018556	155018557	rs10460402	GALNT13	0	A	G	0.1242	4.26894e-05

## Sheet: Accel200CA
chromS	startS	endS	SNP	SYMBOL	distance	A1	A2	MAF	UNADJP
chr22	43015786	43015787	exm1614434	CYB5R3	0	T	C	0.001961	7.68438e-10
chr2	77986914	77986915	rs74261103	LOC101927967	0	G	A	0.1196	2.74524e-07
chr2	77987548	77987549	rs13386612	LOC101927967	0	A	C	0.1201	4.0849e-07
chr2	77987908	77987909	rs10181488	LOC101927967	0	G	T	0.1201	4.0849e-07
chr12	130199561	130199562	rs264480	TMEM132D	0	T	C	0.003922	6.35966e-07
chr2	77990457	77990458	rs2129493	LOC101927967	0	T	A	0.1196	7.09406e-07
chr2	77992268	77992269	rs12617011	LOC101927967	0	T	C	0.1196	7.92978e-07
chr2	77990823	77990824	rs1872787	LOC101927967	0	G	A	0.1201	8.39556e-07
chr2	77985104	77985105	rs192238154	LOC101927967	0	A	G	0.1141	8.94547e-07
chr2	77995847	77995848	rs4853338	LOC101927967	0	A	G	0.122	9.15263e-07
chr2	77991267	77991268	rs2861081	LOC101927967	0	T	C	0.1196	9.37178e-07
chr2	77991260	77991261	rs2861080	LOC101927967	0	G	A	0.1201	9.91545e-07
chr2	77991285	77991286	rs2861082	LOC101927967	0	G	A	0.1201	9.91545e-07
chr2	77990802	77990803	rs1872786	LOC101927967	0	C	T	0.1161	1.06756e-06
chr20	54472595	54472596	rs11907265	CBLN4	99817	C	T	0.01186	1.11886e-06
chr2	77985456	77985457	rs78318454	LOC101927967	0	G	A	0.1142	1.69002e-06
chr2	77989606	77989607	rs1487036	LOC101927967	0	A	G	0.1195	1.72576e-06
chr2	77980320	77980321	rs7562190	LOC101927967	0	A	G	0.1171	2.74437e-06
chr2	77985978	77985979	rs76140540	LOC101927967	0	T	C	0.1142	3.03721e-06
chr2	78023731	78023732	rs1532005	LOC101927967	0	A	T	0.1294	3.11181e-06
chr2	78024332	78024333	chr2:78024333:D	LOC101927967	0	T	TA	0.1294	3.11181e-06
chr2	77969581	77969582	rs12466198	LOC101927967	1240	C	T	0.1166	3.15874e-06
chr2	77980037	77980038	rs7573072	LOC101927967	0	G	T	0.1157	3.3079e-06
chr2	77971648	77971649	rs12468482	LOC101927967	0	G	T	0.1161	3.44756e-06
chr2	78007629	78007630	rs9752598	LOC101927967	0	A	G	0.1305	3.53045e-06
chr7	784942	784943	rs79057730	DNAAF5	0	G	C	0.157	3.63488e-06
chr2	77981081	77981082	rs150046024	LOC101927967	0	T	C	0.1122	3.70381e-06
chr2	77981172	77981173	rs147946882	LOC101927967	0	A	C	0.1122	3.70381e-06
chr2	78007003	78007004	rs2861213	LOC101927967	0	T	C	0.1305	3.79646e-06
chr2	78020516	78020517	chr2:78020517:D	LOC101927967	0	C	CA	0.1294	4.2991e-06
chr2	78013267	78013268	rs2054834	LOC101927967	0	T	G	0.1285	4.57019e-06
chr2	78014594	78014595	rs12616220	LOC101927967	0	G	A	0.1305	4.64469e-06
chr2	78008187	78008188	rs4853340	LOC101927967	0	T	C	0.1305	4.70165e-06
chr2	78016159	78016160	rs875279	LOC101927967	0	G	C	0.1294	5.31776e-06
chr5	179608359	179608360	rs11749727	RASGEF1C	0	C	T	0.4066	5.67328e-06
chr2	78006804	78006805	rs2087144	LOC101927967	0	A	G	0.1265	6.2759e-06
chr3	136762936	136762937	rs12489946	IL20RB	33011	A	C	0.1506	6.33449e-06
chr7	863592	863593	rs78452174	SUN1	0	A	C	0.1234	6.49964e-06
chr7	861696	861697	rs78733180	SUN1	0	C	T	0.1234	6.75376e-06
chr7	861816	861817	rs76719833	SUN1	0	C	T	0.1234	6.75376e-06
chr7	862170	862171	rs75177022	SUN1	0	C	G	0.1234	6.97313e-06
chr7	862658	862659	rs4721506	SUN1	0	A	G	0.1234	6.97313e-06
chr2	78022609	78022610	rs61105568	LOC101927967	0	C	T	0.1294	7.25053e-06
chr2	78029477	78029478	rs2901857	LOC101927967	0	T	G	0.1294	7.25053e-06
chr2	78030010	78030011	rs1979560	LOC101927967	0	C	G	0.1294	7.25053e-06
chr10	79158711	79158712	rs7097255	KCNMA1	0	C	T	0.1161	7.68119e-06
chr4	100235193	100235194	kgp21281797	ADH1B	0	A	G	0.001961	7.71704e-06
chr7	860845	860846	rs60375899	SUN1	0	A	G	0.1234	7.71754e-06
chr2	78014648	78014649	rs12622746	LOC101927967	0	A	G	0.1305	7.77334e-06
chr2	78010943	78010944	rs6719886	LOC101927967	0	G	A	0.1305	7.94337e-06
chr7	785324	785325	chr7:785325:D	DNAAF5	0	C	CAT	0.1571	8.35644e-06
chr2	78011339	78011340	rs6709655	LOC101927967	0	C	T	0.1321	8.46188e-06
chr17	8164351	8164352	rs56309584	PFAS	0	C	A	0.3146	9.06992e-06
chr2	78028555	78028556	rs2035620	LOC101927967	0	G	A	0.1275	9.11815e-06
chr3	136764797	136764798	rs10804646	IL20RB	34872	A	G	0.1462	9.17867e-06
chr7	779526	779527	rs4725074	DNAAF5	0	T	C	0.1527	9.35799e-06
chr7	783437	783438	rs146307959	DNAAF5	0	T	C	0.1508	9.38914e-06
chr2	78014630	78014631	rs12616226	LOC101927967	0	G	A	0.131	9.65036e-06
chr2	77989214	77989215	rs1487034	LOC101927967	0	G	C	0.1789	9.93679e-06
chr2	78015470	78015471	rs875280	LOC101927967	0	G	A	0.132	1.05393e-05
chr7	857836	857837	rs57069348	SUN1	0	A	G	0.1234	1.05978e-05
chr5	56096314	56096315	rs1862618	MAP3K1	14585	G	C	0.2238	1.06055e-05
chr18	4080733	4080734	rs8094832	DLGAP1	0	G	A	0.3417	1.19567e-05
chr2	78028837	78028838	rs12621150	LOC101927967	0	A	T	0.1255	1.19926e-05
chr7	850204	850205	rs77447364	SUN1	4989	G	C	0.1229	1.20297e-05
chr7	925865	925866	rs77660844	GET4	0	T	C	0.1212	1.24179e-05
chr7	144678020	144678021	rs6977173	TPK1	144875	G	A	0.4125	1.32175e-05
chr2	140562993	140562994	rs2376763	LRP1B	426002	A	C	0.3158	1.3612e-05
chr3	124715031	124715032	rs11713067	HEG1	0	A	G	0.04286	1.4285e-05
chr10	72399318	72399319	rs1641673	ADAMTS14	33240	A	G	0.4538	1.44885e-05
chr7	855719	855720	rs76222665	SUN1	0	G	C	0.1185	1.53583e-05
chr7	1937621	1937622	rs12670837	MAD1L1	0	G	A	0.01575	1.54835e-05
chr20	57380547	57380548	rs6100231	MIR296	12122	A	G	0.0315	1.5695e-05
chr20	57383685	57383686	rs6100233	MIR296	8984	T	C	0.0315	1.5695e-05
chr7	43174320	43174321	chr7:43174321:D	HECW1	0	AT	A	0.4839	1.5853e-05
chr7	144676717	144676718	rs10265068	TPK1	143572	T	A	0.3924	1.58962e-05
chr7	144687255	144687256	rs10229399	TPK1	154110	T	A	0.4081	1.59313e-05
chr7	22366474	22366475	rs55847645	RAPGEF5	0	G	A	0.3968	1.59729e-05
chr7	1938507	1938508	rs57851791	MAD1L1	0	C	T	0.01575	1.63506e-05
chr7	1940687	1940688	rs12672694	MAD1L1	0	G	A	0.01575	1.63506e-05
chr7	144679932	144679933	rs10216220	TPK1	146787	T	C	0.3924	1.79775e-05
chr7	774773	774774	rs12702635	DNAAF5	0	T	C	0.1548	1.86088e-05
chr7	775663	775664	rs7791311	DNAAF5	0	T	C	0.1548	1.86088e-05
chr7	848271	848272	rs4721406	SUN1	6922	A	G	0.1167	1.88433e-05
chr5	56030657	56030658	rs9292121	MAP3K1	80242	T	G	0.1314	1.9374e-05
chr20	17183751	17183752	rs73247313	PCSK2	23000	A	G	0.06522	2.0025e-05
chr6	4690759	4690760	rs2875955	CDYL	15633	T	C	0.4506	2.08044e-05
chr5	178707114	178707115	psy_rs10053515	ADAMTS2	0	G	T	0.351	2.11481e-05
chr7	43173609	43173610	rs12690832	HECW1	0	C	T	0.492	2.11488e-05
chr5	56023320	56023321	rs1910019	MAP3K1	87579	C	T	0.1299	2.14442e-05
chr7	144682205	144682206	rs6962207	TPK1	149060	C	T	0.388	2.14632e-05
chr7	131271819	131271820	rs9690213	PODXL	30444	A	G	0.1825	2.18435e-05
chr2	130410311	130410312	rs2897571	LOC389033	270123	G	A	0.02632	2.19968e-05
chr7	22365889	22365890	rs7796863	RAPGEF5	0	T	C	0.4	2.22431e-05
chr7	144676102	144676103	rs4726732	TPK1	142957	A	G	0.3913	2.2262e-05
chr2	130414620	130414621	rs11692025	LOC389033	265814	C	T	0.02823	2.24208e-05
chr17	8150403	8150404	rs8076031	CTC1	0	C	G	0.3232	2.30924e-05
chr7	144676466	144676467	rs4726733	TPK1	143321	A	G	0.3913	2.33133e-05
chr7	144677513	144677514	rs6976348	TPK1	144368	G	A	0.3913	2.33133e-05
chr7	144678584	144678585	chr7:144678585:D	TPK1	145439	AT	A	0.3913	2.33133e-05
chr7	144682119	144682120	rs6960907	TPK1	148974	G	C	0.3913	2.33133e-05
chr13	70598877	70598878	rs2011847	KLHL1	0	T	C	0.3241	2.36283e-05
chr7	794091	794092	rs6951032	DNAAF5	0	T	C	0.1498	2.48986e-05
chr5	56042287	56042288	rs4312834	MAP3K1	68612	T	C	0.1314	2.50168e-05
chr3	124715173	124715174	rs35918258	HEG1	0	T	C	0.04472	2.56783e-05
chr17	8130866	8130867	rs3027247	CTC1	0	C	A	0.316	2.58049e-05
chr7	144684993	144684994	chr7:144684994:D	TPK1	151848	AC	A	0.3975	2.6997e-05
chr7	144679430	144679431	rs1525458	TPK1	146285	G	C	0.3929	2.74168e-05
chr5	56037877	56037878	rs1035514	MAP3K1	73022	G	A	0.1319	2.76623e-05
chr1	82242053	82242054	rs140880454	ADGRL2	0	G	A	0.09031	2.83488e-05
chr6	81433105	81433106	rs9449116	BCKDHB	377119	T	C	0.4016	2.90919e-05
chr9	1597791	1597792	chr9:1597792:I	SMARCA2	417427	C	CT	0.3636	2.91636e-05
chr3	141637437	141637438	rs6796436	ATP1B3	0	G	A	0.259	2.95895e-05
chr7	144682376	144682377	rs6951884	TPK1	149231	T	C	0.3909	2.9911e-05
chr20	57396283	57396284	rs76076947	GNAS-AS1	0	G	T	0.02964	2.9934e-05
chr7	43174358	43174359	rs2159199	HECW1	0	C	T	0.4841	3.02122e-05
chr7	144680208	144680209	rs6970839	TPK1	147063	A	G	0.3913	3.06419e-05
chr7	144673823	144673824	rs10274950	TPK1	140678	T	C	0.3814	3.14509e-05
chr13	70601504	70601505	rs56215515	KLHL1	0	C	T	0.3253	3.23742e-05
chr13	70601668	70601669	rs34513199	KLHL1	0	A	G	0.3253	3.23742e-05
chr2	217660832	217660833	rs2216256	TNP1	63349	C	T	0.09252	3.25665e-05
chr7	144680454	144680455	rs2888146	TPK1	147309	C	G	0.3909	3.34488e-05
chr6	81432304	81432305	rs1416638	BCKDHB	376318	C	T	0.3996	3.346e-05
chr7	31302733	31302734	rs2690885	NEUROD6	74341	T	C	0.3397	3.45275e-05
chr7	144683317	144683318	rs10216161	TPK1	150172	C	T	0.3924	3.67502e-05
chr7	144684369	144684370	rs1357937	TPK1	151224	G	C	0.3924	3.67502e-05
chr7	144684994	144684995	chr7:144684995:D	TPK1	151849	CA	C	0.3924	3.67502e-05
chr7	144685342	144685343	rs6967883	TPK1	152197	T	G	0.3924	3.67502e-05
chr7	144686809	144686810	rs12164048	TPK1	153664	T	C	0.3924	3.67502e-05
chr7	144688244	144688245	rs7784839	TPK1	155099	A	G	0.3924	3.67502e-05
chr4	32609509	32609510	rs59779888	LOC101927363	254668	T	C	0.04618	3.74814e-05
chr6	81458825	81458826	rs144134324	BCKDHB	402839	T	A	0.06375	3.78765e-05
chr6	81427441	81427442	rs2789758	BCKDHB	371455	T	C	0.2725	3.84011e-05
chr6	81430121	81430122	rs2789753	BCKDHB	374135	T	C	0.2725	3.84011e-05
chr6	81430129	81430130	rs2789754	BCKDHB	374143	C	T	0.2725	3.84011e-05
chr7	1937583	1937584	rs12670835	MAD1L1	0	G	A	0.01373	3.87412e-05
chr7	1938030	1938031	rs73288773	MAD1L1	0	A	G	0.01373	3.87412e-05
chr6	81418841	81418842	rs2789752	BCKDHB	362855	A	G	0.4008	3.88146e-05
chr6	81419553	81419554	rs1840331	BCKDHB	363567	T	C	0.4008	3.88146e-05
chr6	81419914	81419915	rs2603460	BCKDHB	363928	G	T	0.4008	3.88146e-05
chr6	81420089	81420090	rs2039770	BCKDHB	364103	A	G	0.4008	3.88146e-05
chr7	1938537	1938538	rs57939460	MAD1L1	0	G	A	0.01378	3.91899e-05
chr7	1939149	1939150	rs60041882	MAD1L1	0	A	G	0.01378	3.91899e-05
chr7	1939834	1939835	rs73288780	MAD1L1	0	G	T	0.01378	3.91899e-05
chr7	1940080	1940081	rs73671908	MAD1L1	0	C	T	0.01378	3.91899e-05
chr7	1940402	1940403	chr7:1940403:D	MAD1L1	0	C	CA	0.01378	3.91899e-05
chr7	1941519	1941520	rs4721178	MAD1L1	0	T	G	0.01378	3.91899e-05
chr3	141644174	141644175	rs4683650	ATP1B3	0	T	C	0.26	3.94334e-05
chr3	141644273	141644274	rs1131029	ATP1B3	0	G	C	0.26	3.94334e-05
chr7	1942529	1942530	rs12671697	MAD1L1	0	T	C	0.01378	3.95356e-05
chr7	1942555	1942556	rs12667229	MAD1L1	0	A	G	0.01378	3.95356e-05
chr7	1942633	1942634	rs28410138	MAD1L1	0	A	G	0.01378	3.95356e-05
chr7	1942815	1942816	rs56062924	MAD1L1	0	A	G	0.01378	3.95356e-05
chr7	1943734	1943735	rs4721179	MAD1L1	0	C	T	0.01378	3.95356e-05
chr7	1943876	1943877	chr7:1943877:D	MAD1L1	0	G	GA	0.01378	3.95356e-05
chr6	81431376	81431377	rs2789755	BCKDHB	375390	T	A	0.4016	3.97719e-05
chr7	869146	869147	rs11769388	SUN1	0	C	T	0.1625	4.03182e-05
chr7	144675124	144675125	rs1852142	TPK1	141979	G	T	0.4041	4.07731e-05
chr18	2075946	2075947	rs557998	METTL4	461577	G	A	0.5	4.10223e-05
chr6	81417969	81417970	rs2123994	BCKDHB	361983	A	C	0.3803	4.15139e-05
chr7	1936487	1936488	rs4721171	MAD1L1	0	C	T	0.01373	4.1559e-05
chr7	1936939	1936940	rs60831894	MAD1L1	0	G	A	0.01373	4.1559e-05
chr7	1937222	1937223	rs60487426	MAD1L1	0	G	A	0.01373	4.1559e-05
chr7	1937295	1937296	rs73288768	MAD1L1	0	C	T	0.01373	4.1559e-05
chr7	793953	793954	rs6463933	DNAAF5	0	A	G	0.1496	4.16255e-05
chr7	144672911	144672912	rs1123259	TPK1	139766	G	C	0.3784	4.17968e-05
chr7	1937251	1937252	rs57196042	MAD1L1	0	T	C	0.01373	4.23265e-05
chr20	17174361	17174362	rs8123033	PCSK2	32390	T	C	0.05	4.25952e-05
chr17	8161845	8161846	rs9897627	PFAS	0	G	C	0.312	4.27801e-05
chr7	144675045	144675046	rs55979920	TPK1	141900	G	A	0.376	4.33044e-05
chr10	79160680	79160681	rs16934683	KCNMA1	0	A	C	0.1056	4.33388e-05
chr10	79160845	79160846	rs58610929	KCNMA1	0	G	C	0.1056	4.33388e-05
chr2	200076218	200076219	rs7609143	SATB2	58004	G	A	0.244	4.4806e-05
chr7	144675030	144675031	rs1525456	TPK1	141885	G	T	0.4045	4.58844e-05
chr13	39433605	39433606	rs9532292	FREM2	0	G	A	0.3502	4.6052e-05
chr6	81428747	81428748	rs985737	BCKDHB	372761	C	A	0.2629	4.62082e-05
chr7	131273162	131273163	rs2909684	PODXL	31787	C	T	0.1774	4.66977e-05
chr12	101761752	101761753	exm1030046	UTP20	0	G	A	0.01176	4.7196e-05
chr3	141642913	141642914	rs6798210	ATP1B3	0	G	T	0.26	4.90602e-05
chr6	81468760	81468761	chr6:81468761:D	BCKDHB	412774	TC	T	0.4855	4.9531e-05
chr2	142309113	142309114	rs12467062	LRP1B	0	C	T	0.2913	4.97538e-05
chr2	142309329	142309330	rs12478973	LRP1B	0	T	C	0.2913	4.97538e-05
chr2	217651538	217651539	rs2111196	TNP1	72643	T	C	0.09412	5.09028e-05
chr7	144690563	144690564	rs6962659	TPK1	157418	A	C	0.394	5.09122e-05
chr6	81425592	81425593	chr6:81425593:D	BCKDHB	369606	A	AAG	0.398	5.14803e-05
chr7	1938580	1938581	rs60317449	MAD1L1	0	G	A	0.01383	5.24285e-05
chr13	30927046	30927047	rs2388536	LINC00426	0	C	T	0.3972	5.27614e-05
chr3	37662866	37662867	rs2027626	ITGA9	0	G	T	0.3261	5.30838e-05
chr6	81465836	81465837	rs10455374	BCKDHB	409850	A	G	0.4798	5.36116e-05
chr12	124567131	124567132	rs825474	ZNF664-FAM101A	0	G	A	0.437	5.38751e-05
chr12	124567307	124567308	rs825475	ZNF664-FAM101A	0	C	A	0.437	5.38751e-05
chr7	144683064	144683065	rs2888147	TPK1	149919	G	T	0.3924	5.44252e-05
chr11	86244713	86244714	rs10792855	ME3	0	T	G	0.116	5.47675e-05
chr11	86244714	86244715	rs10792856	ME3	0	T	A	0.116	5.47675e-05
chr17	67234788	67234789	rs74843023	ABCA10	0	C	T	0.07056	5.48826e-05
chr17	8142128	8142129	rs9896745	CTC1	0	A	G	0.3088	5.49449e-05
chr19	51462453	51462454	exm1495845	KLK6	0	A	G	0.009804	5.51294e-05
chr14	75734470	75734471	rs8004059	FOS	11010	G	A	0.3187	5.52225e-05
chr2	142310096	142310097	rs7597633	LRP1B	0	A	C	0.2897	5.6448e-05
chr2	217664240	217664241	rs2541389	TNP1	59941	G	C	0.09839	5.74279e-05

## Sheet: Gain200All
chromS	startS	endS	SNP	SYMBOL	distance	A1	A2	MAF	UNADJP
chr9	17695592	17695593	rs78314758	SH3GL2	0	A	G	0.1509	3.20715e-08
chr9	111625628	111625629	exm770154	ACTL7A	0	G	C	0.02138	1.359e-07
chr9	17693568	17693569	chr9:17693569:D	SH3GL2	0	T	TAC	0.1051	1.40279e-07
chr9	17653767	17653768	rs77484701	SH3GL2	0	A	G	0.04348	2.00144e-07
chr9	130487156	130487157	exm783252	TTC16	0	G	T	0.01069	3.70627e-07
chr9	17687748	17687749	rs16935877	SH3GL2	0	A	G	0.1308	3.73339e-07
chr2	106809959	106809960	rs6738485	UXS1	0	T	C	0.324	3.78648e-07
chr9	17706798	17706799	rs73645148	SH3GL2	0	T	A	0.1692	5.35251e-07
chr9	17706883	17706884	rs16935914	SH3GL2	0	G	A	0.1692	5.35251e-07
chr9	17707199	17707200	rs12555674	SH3GL2	0	T	C	0.1692	5.35251e-07
chr9	17706124	17706125	rs73645146	SH3GL2	0	T	A	0.1692	5.46272e-07
chr9	17704787	17704788	rs10429597	SH3GL2	0	A	G	0.1642	6.11353e-07
chr11	113568095	113568096	exm956522	TMPRSS5	0	T	C	0.01306	7.1063e-07
chr24	16804851	16804852	rs2115848	.	-1	A	G	0.005882	8.65103e-07
chr24	13802301	13802302	2010-08-Y-2081	.	-1	A	G	0.005952	8.6767e-07
chr10	60510597	60510598	rs2393481	BICC1	0	G	T	0.3713	9.80951e-07
chr9	17703907	17703908	rs6475165	SH3GL2	0	G	A	0.1663	1.03177e-06
chr7	77766519	77766520	rs987493	MAGI2	0	C	T	0.1186	1.09287e-06
chr11	57193487	57193488	exm911047	SLC43A3	0	A	G	0.004751	1.42488e-06
chr7	77768216	77768217	rs2868895	MAGI2	0	G	A	0.2401	1.50594e-06
chr9	17681672	17681673	rs117100984	SH3GL2	0	T	G	0.05676	1.72188e-06
chr9	17682122	17682123	rs149028188	SH3GL2	0	A	G	0.05676	1.72188e-06
chr10	60509342	60509343	rs10458675	BICC1	0	T	C	0.3959	1.84261e-06
chr10	60509400	60509401	rs10458676	BICC1	0	C	G	0.3959	1.84261e-06
chr10	60509839	60509840	rs10826232	BICC1	0	G	A	0.3971	1.87692e-06
chr9	17677996	17677997	rs150342654	SH3GL2	0	A	G	0.05231	1.9912e-06
chr7	77769625	77769626	rs3807706	MAGI2	0	A	G	0.1182	2.05758e-06
chr4	169335285	169335286	rs62334125	DDX60L	0	C	T	0.1359	2.26867e-06
chr7	77765241	77765242	rs6950518	MAGI2	0	G	C	0.236	2.45909e-06
chr10	89334537	89334538	rs114901793	MINPP1	21320	C	A	0.06851	2.54877e-06
chr10	89332970	89332971	rs7900733	MINPP1	19753	C	T	0.06851	2.56107e-06
chr7	77765010	77765011	rs6974961	MAGI2	0	T	C	0.1193	2.74256e-06
chr7	77765065	77765066	chr7:77765066:I	MAGI2	0	A	AC	0.1193	2.74256e-06
chr9	17692968	17692969	rs75191686	SH3GL2	0	C	G	0.05181	2.82391e-06
chr9	17704510	17704511	rs10429596	SH3GL2	0	A	G	0.1639	2.89927e-06
chr9	17687215	17687216	rs76752220	SH3GL2	0	A	T	0.05193	2.96416e-06
chr10	89328984	89328985	rs11202453	MINPP1	15767	A	G	0.06724	3.11722e-06
chr7	45014303	45014304	rs6976664	MYO1G	0	T	C	0.1416	3.39162e-06
chr2	233869479	233869480	PsychChip_15048346_B|psy_rs62193978	NGEF	0	A	G	0.008314	3.4427e-06
chr6	8520905	8520906	rs113857308	LOC100506207	0	T	G	0.05276	3.63137e-06
chr11	55872831	55872832	exm908706	OR8H2	0	T	C	0.06763	3.86197e-06
chr6	92712551	92712552	rs12664176	CASC6	312406	C	A	0.07971	4.01265e-06
chr2	106802804	106802805	rs13014335	UXS1	0	C	T	0.3283	4.17171e-06
chr9	17700235	17700236	rs78295587	SH3GL2	0	G	C	0.05168	4.26923e-06
chr9	17704975	17704976	rs117188658	SH3GL2	0	A	G	0.05168	4.26923e-06
chr9	17709828	17709829	rs76077388	SH3GL2	0	G	C	0.05181	4.29296e-06
chr1	165198325	165198326	rs1807837	LMX1A	0	C	T	0.08777	4.43427e-06
chr10	72546947	72546948	rs2153376	TBATA	1773	C	T	0.1481	5.58665e-06
chr10	72549315	72549316	rs74542309	TBATA	4141	A	G	0.1481	5.58665e-06
chr10	72551322	72551323	rs12782671	TBATA	6148	A	G	0.1481	5.58665e-06
chr10	72552009	72552010	rs35124519	TBATA	6835	G	A	0.1481	5.58665e-06
chr11	55827351	55827352	rs117780517	OR5AS1	28483	C	A	0.05489	6.23638e-06
chr3	126160600	126160601	rs4679121	ZXDC	0	T	C	0.1048	6.42597e-06
chr7	49703776	49703777	rs148745454	VWC2	109480	G	T	0.08354	6.72041e-06
chr11	55894202	55894203	chr11:55894203:I	OR8H3	3416	TA	T	0.05529	6.76402e-06
chr9	17716694	17716695	rs12552703	SH3GL2	0	G	A	0.05366	6.8055e-06
chr9	17685026	17685027	rs73645133	SH3GL2	0	G	A	0.2301	7.2289e-06
chr16	81637388	81637389	rs13332492	CMIP	0	C	T	0.1122	7.35308e-06
chr18	67186056	67186057	rs4491635	DOK6	0	A	G	0.3869	7.49716e-06
chr10	60507869	60507870	rs10826231	BICC1	0	C	T	0.4015	7.53987e-06
chr20	543637	543638	rs204693	CSNK2A1	19156	C	T	0.07673	7.54128e-06
chr6	99883703	99883704	exm567882	USP45	0	T	C	0.02143	7.90204e-06
chr3	53738416	53738417	rs3774534	CACNA1D	0	A	G	0.411	8.21719e-06
chr10	89318757	89318758	rs11818561	MINPP1	5540	G	A	0.06691	8.58888e-06
chr16	27789938	27789939	exm1229181	KIAA0556	0	T	C	0.004751	8.70881e-06
chr9	9064253	9064254	rs10759036	PTPRD	0	C	G	0.3329	8.72555e-06
chr3	53738773	53738774	rs1380605	CACNA1D	0	C	T	0.4193	8.80355e-06
chr15	67467007	67467008	chr15:67467008:D	SMAD3	0	A	ACAGT	0.1688	9.1032e-06
chr16	48995895	48995896	rs1420585	CBLN1	315933	T	C	0.1425	9.20143e-06
chr7	98131933	98131934	rs74299628	BAIAP2L1	101507	C	T	0.04026	9.42748e-06
chr8	3506724	3506725	rs17066769	CSMD1	0	G	A	0.1866	9.42892e-06
chr9	17653707	17653708	rs75838894	SH3GL2	0	A	G	0.04884	9.51178e-06
chr7	98135867	98135868	rs4729453	BAIAP2L1	105441	G	A	0.04047	9.73892e-06
chr7	98137403	98137404	rs74367702	BAIAP2L1	106977	G	A	0.04047	9.73892e-06
chr18	67185822	67185823	chr18:67185823:I	DOK6	0	AT	A	0.3831	1.00811e-05
chr2	106841590	106841591	rs11681976	UXS1	30796	A	C	0.354	1.02083e-05
chr9	17729213	17729214	rs147580658	SH3GL2	0	A	G	0.05732	1.04207e-05
chr4	32381904	32381905	rs72622747	LOC101927363	27063	T	A	0.199	1.04417e-05
chr4	32382784	32382785	rs11938258	LOC101927363	27943	C	T	0.199	1.04417e-05
chr9	17660275	17660276	rs77006953	SH3GL2	0	G	T	0.05556	1.05633e-05
chr7	55292882	55292883	rs12536061	ELDR	13246	C	T	0.3333	1.07504e-05
chr7	54728666	54728667	rs537356	VSTM2A-OT1	89248	T	C	0.2056	1.08648e-05
chr1	228539299	228539300	rs3795812	OBSCN	0	G	A	0.458	1.1036e-05
chr2	106790252	106790253	rs13015630	UXS1	0	C	T	0.3164	1.10934e-05
chr3	152686307	152686308	rs6776439	P2RY1	127080	A	T	0.07619	1.13901e-05
chr3	152687196	152687197	rs6767164	P2RY1	127969	A	G	0.07619	1.13901e-05
chr11	56057897	56057898	exm909175	OR8H1	0	A	G	0.05	1.14552e-05
chr10	60508273	60508274	rs7098273	BICC1	0	G	C	0.3955	1.15316e-05
chr1	156907090	156907091	exm111071	ARHGEF11	0	A	T	0.004751	1.17556e-05
chr9	9064647	9064648	rs10816043	PTPRD	0	A	G	0.3313	1.18028e-05
chr16	88504672	88504673	exm1267697	ZNF469	0	T	G	0.004751	1.21984e-05
chr9	17656745	17656746	rs79180543	SH3GL2	0	A	G	0.05435	1.2235e-05
chr11	56045081	56045082	rs148589613	OR5T1	987	T	G	0.05435	1.26543e-05
chr3	53738319	53738320	rs3774533	CACNA1D	0	G	A	0.411	1.2708e-05
chr10	60508534	60508535	rs7083282	BICC1	0	A	G	0.4003	1.2865e-05
chr10	60507044	60507045	rs10826230	BICC1	0	C	T	0.4008	1.28749e-05
chr7	146309330	146309331	chr7:146309331:I	CNTNAP2	0	A	ATGT	0.2817	1.28823e-05
chr2	61087828	61087829	rs2901182	LINC01185	0	T	C	0.1238	1.35262e-05
chr11	55786764	55786765	rs7949122	OR5AS1	11130	A	T	0.05383	1.3557e-05
chr7	54727308	54727309	rs504229	VSTM2A-OT1	87890	G	T	0.205	1.39245e-05
chr13	49114270	49114271	rs11842402	RCBTB2	6879	T	C	0.06533	1.40332e-05
chr4	151148929	151148930	rs28405622	DCLK2	0	T	C	0.2631	1.42153e-05
chr13	49107060	49107061	rs74371188	RCBTB2	0	T	G	0.0676	1.44088e-05
chr7	54728659	54728660	rs685757	VSTM2A-OT1	89241	A	G	0.205	1.44385e-05
chr7	45015106	45015107	rs61738857	MYO1G	0	A	G	0.1559	1.44959e-05
chr4	32388074	32388075	rs7697409	LOC101927363	33233	A	G	0.2233	1.48399e-05
chr1	30331573	30331574	PsychChip_15048346_B|psy_rs114153975	LOC101929406	155225	A	G	0.01544	1.5506e-05
chr10	60508444	60508445	rs7086705	BICC1	0	T	C	0.4034	1.55076e-05
chr10	60511758	60511759	rs10763586	BICC1	0	T	G	0.3607	1.5576e-05
chr11	55869973	55869974	chr11:55869974:I	OR8H2	2545	AAAAT	A	0.04136	1.56907e-05
chr7	131732002	131732003	rs77220417	PLXNA4	76088	C	G	0.1284	1.58872e-05
chr11	55798822	55798823	exm908612	OR5AS1	0	G	A	0.05582	1.61065e-05
chr7	131739664	131739665	rs12381363	PLXNA4	68426	G	A	0.1278	1.61227e-05
chr7	131739846	131739847	rs9801310	PLXNA4	68244	G	A	0.1278	1.61227e-05
chr11	29762659	29762660	chr11:29762660:I	LINC01616	239008	GT	G	0.1238	1.62832e-05
chr3	82622016	82622017	rs73130107	GBE1	811067	T	C	0.08251	1.65127e-05
chr9	129660969	129660970	rs1753073	ZBTB34	12814	G	T	0.07731	1.65893e-05
chr4	32387712	32387713	rs4862883	LOC101927363	32871	G	A	0.224	1.67676e-05
chr4	32382727	32382728	rs11937089	LOC101927363	27886	T	A	0.1995	1.67903e-05
chr12	118324163	118324164	rs4767633	KSR2	0	T	C	0.1375	1.69002e-05
chr7	45010370	45010371	rs62461372	MYO1G	0	G	C	0.1366	1.69208e-05
chr11	55703649	55703650	exm908411	OR5I1	0	G	A	0.05582	1.70614e-05
chr11	55735517	55735518	exm908458	OR10AG1	0	A	G	0.05582	1.70614e-05
chr11	55735648	55735649	exm908469	OR10AG1	0	A	C	0.05582	1.70614e-05
chr10	60508963	60508964	rs2393482	BICC1	0	G	A	0.3806	1.71806e-05
chr10	89317261	89317262	rs75348664	MINPP1	4044	G	A	0.0642	1.71815e-05
chr1	191653704	191653705	rs1591596	RGS18	473887	A	G	0.2537	1.7286e-05
chr10	60508340	60508341	chr10:60508341:D	BICC1	0	CT	C	0.4013	1.73363e-05
chr2	106790115	106790116	rs4567955	UXS1	0	A	G	0.322	1.80539e-05
chr7	45013834	45013835	rs12536741	MYO1G	0	T	C	0.1479	1.81327e-05
chr11	55727166	55727167	rs78048424	OR10AG1	7867	T	C	0.05383	1.81334e-05
chr21	25823512	25823513	chr21:25823513:D	LOC105372751	0	T	TTG	0.1095	1.85434e-05
chr18	67180066	67180067	rs4545912	DOK6	0	T	C	0.3839	1.86166e-05
chr7	49693993	49693994	rs191734204	VWC2	119263	C	A	0.06266	1.872e-05
chr7	131734882	131734883	rs60740892	PLXNA4	73208	T	G	0.1278	1.88718e-05
chr12	118325027	118325028	rs4767635	KSR2	0	T	C	0.1375	1.90156e-05
chr3	152700460	152700461	rs144477518	P2RY1	141233	G	A	0.07416	1.98694e-05
chr7	55298847	55298848	chr7:55298848:I	ELDR	7281	GA	G	0.3244	1.99699e-05
chr7	54730438	54730439	rs657061	SEC61G	89501	T	C	0.2036	1.99711e-05
chr20	44631295	44631296	rs8121146	MMP9	6251	A	C	0.3928	2.04121e-05
chr11	55735847	55735848	exm908480	OR10AG1	0	G	A	0.05476	2.04242e-05
chr2	106838007	106838008	rs12999705	UXS1	27213	A	G	0.3481	2.04952e-05
chr7	131713359	131713360	rs17166082	LOC101928782	79648	A	G	0.09826	2.07128e-05
chr3	152708718	152708719	rs113323095	P2RY1	149491	A	G	0.07416	2.0944e-05
chr18	67185778	67185779	rs4580289	DOK6	0	G	A	0.3872	2.11571e-05
chr16	81621779	81621780	rs72829079	CMIP	0	G	C	0.0305	2.12379e-05
chr16	81621813	81621814	rs16955594	CMIP	0	G	C	0.0305	2.12379e-05
chr9	17664425	17664426	rs76202127	SH3GL2	0	G	C	0.06851	2.1568e-05
chr21	25824945	25824946	rs79348121	LOC105372751	0	G	A	0.1226	2.15933e-05
chr7	54729866	54729867	rs669900	SEC61G	90073	A	T	0.2036	2.18309e-05
chr7	54730196	54730197	rs668500	SEC61G	89743	C	T	0.2036	2.18309e-05
chr12	118330309	118330310	chr12:118330310:I	KSR2	0	AT	A	0.1381	2.20262e-05
chr21	25819688	25819689	rs59756271	LOC105372751	0	G	T	0.1226	2.25133e-05
chr16	48997793	48997794	rs12595873	CBLN1	314035	T	C	0.1259	2.27845e-05
chr16	48999188	48999189	rs73553365	CBLN1	312640	T	A	0.1259	2.27845e-05
chr9	9064329	9064330	rs10759037	PTPRD	0	C	T	0.3305	2.29439e-05
chr4	32385069	32385070	rs12647040	LOC101927363	30228	C	T	0.2284	2.3058e-05
chr4	32385724	32385725	rs10517250	LOC101927363	30883	G	T	0.2284	2.3058e-05
chr18	67186525	67186526	rs1545247	DOK6	0	G	A	0.3872	2.31767e-05
chr7	49687526	49687527	rs73343938	VWC2	125730	A	T	0.08333	2.3209e-05
chr21	25818253	25818254	rs7280172	LOC105372751	0	C	T	0.1226	2.32298e-05
chr5	174366669	174366670	rs112446203	FLJ16171	0	C	T	0.1127	2.33358e-05
chr7	131713830	131713831	rs6962835	LOC101928782	80119	T	C	0.1306	2.36259e-05
chr11	55714956	55714957	rs56383263	OR5I1	11081	T	A	0.05622	2.36562e-05
chr12	118314628	118314629	rs10850916	KSR2	0	T	C	0.1357	2.38361e-05
chr7	131719482	131719483	rs2880091	LOC101928782	85771	T	G	0.1306	2.3863e-05
chr9	7330594	7330595	rs9695574	KDM4C	154947	C	A	0.1266	2.42384e-05
chr1	191659745	191659746	rs4310412	RGS18	467846	G	A	0.2354	2.45455e-05
chr8	3505923	3505924	rs12677648	CSMD1	0	G	C	0.1884	2.45924e-05
chr9	17718070	17718071	rs12550865	SH3GL2	0	A	G	0.05596	2.46167e-05
chr16	49002972	49002973	rs16946704	CBLN1	308856	A	G	0.1253	2.46817e-05
chr11	55789382	55789383	rs79257618	OR5AS1	8512	C	T	0.05144	2.48837e-05
chr21	43286042	43286043	rs28689993	PRDM15	0	G	T	0.09685	2.53196e-05
chr12	118319653	118319654	rs10850920	KSR2	0	A	G	0.1309	2.54408e-05
chr6	14721896	14721897	rs9370774	LINC01108	436212	C	T	0.2682	2.54984e-05
chr2	61151332	61151333	rs34683507	REL	0	T	C	0.1114	2.55809e-05
chr9	17736117	17736118	rs4507864	SH3GL2	0	G	A	0.05085	2.56051e-05
chr11	55869849	55869850	rs181956819	OR8H2	2669	T	A	0.04916	2.5617e-05
chr11	55869938	55869939	rs139958464	OR8H2	2580	A	T	0.04916	2.5617e-05
chr1	191719426	191719427	rs2785761	RGS18	408165	T	G	0.398	2.59404e-05
chr1	228535857	228535858	chr1:228535858:D	OBSCN	0	C	CTCTTCTTCT	0.3737	2.60181e-05
chr11	29612440	29612441	rs10835543	LINC01616	389227	A	G	0.1241	2.65589e-05
chr22	44850439	44850440	rs133755	LOC101927526	9772	C	T	0.3432	2.66849e-05
chr11	55890608	55890609	exm908810	OR8H3	0	T	C	0.05107	2.68276e-05
chr2	241443653	241443654	rs10933610	ANKMY1	0	C	T	0.2274	2.68306e-05
chr11	15358317	15358318	rs77823420	INSC	89562	G	T	0.1974	2.69424e-05
chr10	81756547	81756548	rs1932573	SFTPD	47687	A	G	0.3787	2.7247e-05
chr10	59256572	59256573	rs11005819	MIR3924	192254	T	C	0.38	2.75725e-05
chr7	55300220	55300221	rs12540812	ELDR	5908	G	A	0.3289	2.77416e-05
chr11	55861152	55861153	exm908638	OR8I2	0	G	A	0.05226	2.81916e-05
chr11	55861279	55861280	newrs142337479	OR8I2	0	-	T	0.05226	2.81916e-05
chr11	55861314	55861315	exm908656	OR8I2	0	G	T	0.05226	2.81916e-05
chr11	55861483	55861484	exm908668	OR8I2	0	C	A	0.05226	2.81916e-05
chr11	55872989	55872990	exm908720	OR8H2	0	C	G	0.05226	2.81916e-05
chr11	55873292	55873293	exm908746	OR8H2	0	C	T	0.05226	2.81916e-05
chr11	56058473	56058474	exm909205	OR8H1	0	A	T	0.05226	2.81916e-05
chr4	32378595	32378596	rs11933048	LOC101927363	23754	G	T	0.2309	2.82321e-05
chr4	32379585	32379586	chr4:32379586:I	LOC101927363	24744	AT	A	0.2309	2.82321e-05
chr4	32380766	32380767	rs12502149	LOC101927363	25925	G	A	0.2309	2.83191e-05
chr11	55927441	55927442	exm908895	OR8K5	0	C	T	0.05238	2.87583e-05

## Sheet: Gain200AA
chromS	startS	endS	SNP	SYMBOL	distance	A1	A2	MAF	UNADJP
chr11	113568095	113568096	exm956522	TMPRSS5	0	T	C	0.03354	5.39594e-08
chr7	100287494	100287495	rs221798	GIGYF1	625	C	G	0.06536	6.88643e-08
chr7	100298983	100298984	rs221774	POP7	4692	A	G	0.06494	6.95676e-08
chr7	100298023	100298024	rs221778	POP7	5652	A	G	0.06623	7.07268e-08
chr18	37153342	37153343	psy_rs150177813	MIR924HG	0	C	T	0	1.60881e-07
chr7	100313419	100313420	rs506597	EPO	5003	A	G	0.07006	3.02223e-07
chr11	2323088	2323089	exm878273	C11orf21	0	T	C	0.009202	3.1849e-07
chr2	52510091	52510092	rs79125412	LOC730100	0	C	G	0.1231	3.49065e-07
chr18	66499547	66499548	rs12052005	CCDC102B	0	T	G	0.2127	4.07044e-07
chr7	100299027	100299028	rs2432929	POP7	4648	C	T	0.06818	4.16557e-07
chr4	179563814	179563815	PsychChip_15048346_B|psy_rs56196471	LINC01098	651911	A	G	0.01242	4.18537e-07
chr7	100302093	100302094	rs221770	POP7	1582	A	T	0.06818	4.45238e-07
chr5	38527307	38527308	exm451440	LIFR	0	A	G	0.003049	4.45922e-07
chr6	103117652	103117653	PsychChip_15048346_B|psy_rs73511791	GRIK2	599695	A	G	0.003049	5.35562e-07
chr9	90831331	90831332	rs17053965	SPATA31C2	81432	C	T	0.05312	6.40833e-07
chr2	52511961	52511962	rs10514807	LOC730100	0	T	C	0.126	6.43445e-07
chr9	85349951	85349952	rs11139717	RASEF	244548	G	A	0.0274	7.7748e-07
chr9	130487156	130487157	exm783252	TTC16	0	G	T	0.02744	8.23276e-07
chr21	25823512	25823513	chr21:25823513:D	LOC105372751	0	T	TTG	0.1731	9.49858e-07
chr24	13802301	13802302	2010-08-Y-2081	.	-1	A	G	0.01786	1.18886e-06
chr24	16804851	16804852	rs2115848	.	-1	A	G	0.01724	1.19119e-06
chr6	25522712	25522713	rs212939	LRRC16A	0	C	T	0.1074	1.29918e-06
chr1	208288044	208288045	rs55655237	PLXNA2	0	T	C	0.04062	1.3167e-06
chr7	100295907	100295908	rs221781	POP7	7768	A	G	0.06333	1.41874e-06
chr2	52237662	52237663	rs35448505	LOC730100	0	G	C	0.06173	1.51975e-06
chr19	4311976	4311977	exm1408741	FSD1	0	T	C	0.003067	1.76423e-06
chr10	37505164	37505165	exm819828	ANKRD30A	0	A	G	0.003049	1.77842e-06
chr15	32925301	32925302	exm1145149	ARHGAP11A	0	A	G	0.003049	1.77842e-06
chr17	38178678	38178679	exm1317850	MED24	0	A	G	0.003049	1.77842e-06
chr2	75392921	75392922	PsychChip_15048346_B|psy_rs76951753	TACR1	0	G	A	0.003049	1.77842e-06
chr21	46932613	46932614	rs17255281	COL18A1	0	A	C	0.003049	1.77842e-06
chr6	7373433	7373434	exm514684	CAGE1	0	G	C	0.003049	1.77842e-06
chr6	32726752	32726753	exm536598	HLA-DQB2	0	A	G	0.003049	1.77842e-06
chr7	72857129	72857130	exm625329	BAZ1B	0	T	C	0.003049	1.77842e-06
chr9	140005382	140005383	exm801805	DPP7	0	A	G	0.003049	1.77842e-06
chr3	56702552	56702553	exm325123	FAM208A	0	T	C	0.003067	1.79022e-06
chr11	2107654	2107655	rs12575480	IGF2	42687	A	C	0.06211	1.90414e-06
chr6	25544423	25544424	rs1410443	LRRC16A	0	C	T	0.1067	1.92802e-06
chr17	64925700	64925701	rs1032971	CACNG4	35279	A	C	0.03871	2.02752e-06
chr4	31368362	31368363	rs28627593	LOC102723778	155067	A	C	0.1981	2.24075e-06
chr11	57193487	57193488	exm911047	SLC43A3	0	A	G	0.009146	2.50368e-06
chr4	111262041	111262042	rs4555715	ENPEP	135187	A	G	0.07516	2.51142e-06
chr16	83983754	83983755	rs2245008	OSGIN1	3072	G	A	0.06875	2.54166e-06
chr11	81669556	81669557	rs78750958	MIR4300HG	0	A	G	0.02632	3.32863e-06
chr2	52507411	52507412	rs17042675	LOC730100	0	C	T	0.1172	3.37822e-06
chr2	52519387	52519388	rs1922207	LOC730100	0	T	C	0.1353	3.41077e-06
chr9	113678095	113678096	rs1326895	LPAR1	0	T	C	0.03846	3.41515e-06
chr9	113679616	113679617	rs72748157	LPAR1	0	A	G	0.03846	3.41515e-06
chr4	168838595	168838596	rs10019912	ANXA10	175092	T	C	0.2613	3.52127e-06
chr7	76941546	76941547	rs35791980	GSAP	0	C	A	0.3378	3.89537e-06
chr21	25824570	25824571	chr21:25824571:D	LOC105372751	0	G	GTA	0.1788	3.92776e-06
chr4	168833095	168833096	rs28421913	ANXA10	180592	A	G	0.2595	3.97772e-06
chr1	208291080	208291081	chr1:208291081:D	PLXNA2	0	A	ACTC	0.04088	4.03775e-06
chr1	208291526	208291527	rs6698132	PLXNA2	0	G	T	0.04088	4.03775e-06
chr1	208291815	208291816	rs17187106	PLXNA2	0	T	G	0.04088	4.03775e-06
chr16	88781072	88781073	exm1268601	CTU2	0	A	G	0.04601	4.04527e-06
chr4	168830514	168830515	rs28436763	ANXA10	183173	A	T	0.2595	4.04668e-06
chr4	168831349	168831350	rs1017556	ANXA10	182338	A	G	0.2595	4.04668e-06
chr21	44968004	44968005	chr21:44968005:I	HSF2BP	0	A	AC	0.4662	4.09783e-06
chr9	26172702	26172703	rs2571511	LOC100506422	54297	A	T	0.1318	4.62802e-06
chr2	52243344	52243345	rs7564417	LOC730100	0	C	T	0.05901	4.75186e-06
chr9	26121990	26121991	rs12683572	LOC100506422	3585	A	C	0.1104	5.07145e-06
chr4	168832300	168832301	chr4:168832301:D	ANXA10	181387	A	AG	0.2595	5.19307e-06
chr4	168832594	168832595	rs28714559	ANXA10	181093	G	A	0.2595	5.19307e-06
chr11	2099683	2099684	rs72482703	IGF2	50658	C	T	0.06667	5.1963e-06
chr4	31367316	31367317	rs6828359	LOC102723778	154021	T	C	0.2162	5.23826e-06
chr20	2669734	2669735	rs6037338	EBF4	3789	C	T	0.1718	5.29287e-06
chr21	25823513	25823514	chr21:25823514:D	LOC105372751	0	T	TG	0.1786	5.3727e-06
chr4	111271566	111271567	rs6844724	ENPEP	125662	A	G	0.07812	5.45486e-06
chr9	113684142	113684143	rs1547664	LPAR1	0	A	G	0.0414	5.5092e-06
chr11	9356180	9356181	rs143210750	TMEM41B	19866	T	C	0.01623	5.57822e-06
chr11	9352744	9352745	rs11042282	TMEM41B	16430	T	C	0.01592	5.67751e-06
chr11	9355378	9355379	rs11601789	TMEM41B	19064	G	T	0.01592	5.67751e-06
chr11	9357686	9357687	rs11605674	TMEM41B	21372	G	C	0.01592	5.70861e-06
chr11	9361960	9361961	rs11042294	TMEM41B	25646	T	G	0.01592	5.70861e-06
chr12	95649951	95649952	rs11107955	VEZT	0	T	C	0.03333	5.78148e-06
chr11	9366421	9366422	rs118116828	TMEM41B	30107	T	C	0.01582	5.79326e-06
chr11	9366698	9366699	rs140254032	TMEM41B	30384	A	G	0.01582	5.79326e-06
chr2	52519253	52519254	chr2:52519254:D	LOC730100	0	A	ACCAGAAGTGGC	0.1119	5.8623e-06
chr11	9351663	9351664	rs79627965	TMEM41B	15349	G	T	0.01592	5.94697e-06
chr11	2098179	2098180	chr11:2098180:D	IGF2	52162	A	AC	0.06667	5.96069e-06
chr9	113710046	113710047	rs10980654	LPAR1	0	A	G	0.07143	6.22621e-06
chr4	168835500	168835501	rs112189726	ANXA10	178187	A	G	0.25	6.24394e-06
chr21	25824566	25824567	chr21:25824567:I	LOC105372751	0	ATG	A	0.1879	6.33891e-06
chr3	25363080	25363081	rs11711833	RARB	0	A	G	0.473	6.51739e-06
chr4	111260765	111260766	rs75635988	ENPEP	136463	A	G	0.075	6.61441e-06
chr4	111268670	111268671	rs17625655	ENPEP	128558	G	A	0.075	6.61441e-06
chr7	24967712	24967713	rs112708260	OSBPL3	0	T	C	0.1754	6.66035e-06
chr4	111269330	111269331	rs17625667	ENPEP	127898	C	G	0.07812	6.80975e-06
chr4	111270104	111270105	rs74352977	ENPEP	127124	G	A	0.07812	6.80975e-06
chr4	168832596	168832597	rs28482195	ANXA10	181091	C	A	0.258	6.91825e-06
chr3	25357869	25357870	rs1483840	RARB	0	A	G	0.4626	7.03816e-06
chr11	20443874	20443875	rs11025559	PRMT3	0	A	G	0.2034	7.62262e-06
chr9	26088918	26088919	rs7036468	LOC100506422	0	T	G	0.1006	8.00626e-06
chr16	88504672	88504673	exm1267697	ZNF469	0	T	G	0.0122	8.40232e-06
chr1	33557812	33557813	exm41643	AZIN2	0	T	C	0.0122	8.53779e-06
chr2	156525079	156525080	rs17305247	LOC101929378	351967	T	C	0.01948	8.62703e-06
chr2	52527294	52527295	chr2:52527295:D	LOC730100	0	T	TA	0.1259	8.71342e-06
chr18	70753638	70753639	rs80178925	LOC400655	67654	A	G	0.03333	8.81797e-06
chr3	25360765	25360766	rs1483838	RARB	0	A	G	0.477	8.98755e-06
chr6	67269175	67269176	rs7753643	SLC25A51P1	769800	C	G	0.08	9.08151e-06
chr6	67269925	67269926	rs16898533	SLC25A51P1	770550	G	T	0.08	9.08151e-06
chr9	26101978	26101979	rs17775281	LOC100506422	0	T	G	0.1125	9.16285e-06
chr4	111270496	111270497	rs77717621	ENPEP	126732	T	C	0.07862	9.24899e-06
chr2	106141003	106141004	rs10164546	LOC285000	68550	T	G	0.07692	9.27102e-06
chr17	71334472	71334473	rs3195414	SDK2	0	A	G	0.1815	9.3808e-06
chr7	118399980	118399981	rs12532831	ANKRD7	517197	G	A	0.03205	9.44347e-06
chr7	118405907	118405908	rs11763832	ANKRD7	523124	G	A	0.03205	9.44347e-06
chr7	118412665	118412666	rs73215598	ANKRD7	529882	C	T	0.03205	9.44347e-06
chr7	118417721	118417722	chr7:118417722:D	ANKRD7	534938	A	AC	0.03205	9.44347e-06
chr4	168829869	168829870	rs72691109	ANXA10	183818	A	C	0.2564	9.45553e-06
chr11	9367747	9367748	rs150620241	TMEM41B	31433	T	C	0.01974	9.8629e-06
chr16	85190229	85190230	rs2937145	LOC400548	7181	A	C	0.2312	1.01557e-05
chr21	25824572	25824573	rs990818	LOC105372751	0	G	A	0.2051	1.01916e-05
chr5	136027889	136027890	rs2188464	SPOCK1	283097	T	C	0.09748	1.11901e-05
chr2	130394112	130394113	rs28704518	LOC389033	286322	C	T	0.1146	1.12369e-05
chr2	130394556	130394557	rs2704551	LOC389033	285878	T	C	0.1146	1.12369e-05
chr2	130396185	130396186	rs2521962	LOC389033	284249	T	C	0.1146	1.12369e-05
chr2	168744267	168744268	rs111335807	LOC105616981	0	G	A	0.02469	1.14443e-05
chr22	47473797	47473798	rs8141788	TBC1D22A	0	A	G	0.4823	1.14891e-05
chr6	99883703	99883704	exm567882	USP45	0	T	C	0.04908	1.15575e-05
chr11	9370092	9370093	rs4910456	TMEM41B	33778	G	T	0.01282	1.1936e-05
chr21	25819688	25819689	rs59756271	LOC105372751	0	G	T	0.1933	1.1944e-05
chr9	26094797	26094798	rs9408114	LOC100506422	0	G	C	0.1083	1.23033e-05
chr2	52218825	52218826	rs35413523	LOC730100	0	T	C	0.03416	1.24102e-05
chr11	76117878	76117879	rs1893870	LOC100506127	0	T	C	0.3806	1.25726e-05
chr16	6182645	6182646	rs953038	RBFOX1	0	G	A	0.1463	1.25797e-05
chr10	60507869	60507870	rs10826231	BICC1	0	T	C	0.44	1.26623e-05
chr21	25824945	25824946	rs79348121	LOC105372751	0	G	A	0.1933	1.28379e-05
chr9	26094304	26094305	rs9406905	LOC100506422	0	G	A	0.1058	1.28683e-05
chr2	130392974	130392975	rs2704552	LOC389033	287460	G	T	0.1115	1.29566e-05
chr2	130393012	130393013	rs2521922	LOC389033	287422	T	A	0.1115	1.29566e-05
chr3	25364175	25364176	rs11917967	RARB	0	C	T	0.2568	1.37161e-05
chr21	25818253	25818254	rs7280172	LOC105372751	0	C	T	0.1933	1.41223e-05
chr3	25374118	25374119	rs6794641	RARB	0	C	A	0.221	1.41551e-05
chr3	32039863	32039864	rs12629399	ZNF860	6636	C	T	0.05346	1.42257e-05
chr16	27789938	27789939	exm1229181	KIAA0556	0	T	C	0.0122	1.44601e-05
chr9	26169051	26169052	rs2787170	LOC100506422	50646	A	T	0.1071	1.46962e-05
chr8	146130279	146130280	rs2956154	ZNF250	3434	C	T	0.1635	1.48343e-05
chr8	146130280	146130281	rs2979076	ZNF250	3435	A	G	0.1635	1.48343e-05
chr11	99970687	99970688	rs66475668	CNTN5	0	C	T	0.02812	1.49742e-05
chr11	99970831	99970832	rs12575570	CNTN5	0	G	A	0.02812	1.49742e-05
chr9	26125660	26125661	rs1434871	LOC100506422	7255	G	A	0.1211	1.50796e-05
chr9	26126452	26126453	rs3009708	LOC100506422	8047	A	G	0.1211	1.50796e-05
chr1	210165927	210165928	rs11590161	SYT14	0	C	G	0.05844	1.53245e-05
chr21	25823518	25823519	rs188085452	LOC105372751	0	G	T	0.1132	1.54776e-05
chr5	29307302	29307303	rs12109520	LOC101929681	72893	A	G	0.06289	1.57695e-05
chr1	156907090	156907091	exm111071	ARHGEF11	0	A	T	0.0122	1.59043e-05
chr2	54781206	54781207	rs17045958	SPTBN1	0	G	A	0.1331	1.59245e-05
chr21	25824407	25824408	rs990817	LOC105372751	0	A	T	0.2025	1.63935e-05
chr9	26105126	26105127	chr9:26105127:D	LOC100506422	0	C	CAG	0.1104	1.63971e-05
chr9	26133807	26133808	rs2571521	LOC100506422	15402	G	C	0.1327	1.66166e-05
chr2	52215558	52215559	rs11891345	LOC730100	0	G	A	0.04348	1.72656e-05
chr3	152686307	152686308	rs6776439	P2RY1	127080	A	T	0.1871	1.74252e-05
chr3	152687196	152687197	rs6767164	P2RY1	127969	A	G	0.1871	1.74252e-05
chr4	31376929	31376930	rs9991103	LOC102723778	163634	A	G	0.2013	1.74383e-05
chr9	26094888	26094889	rs9298878	LOC100506422	0	C	G	0.109	1.75982e-05
chr12	71220499	71220500	rs1513093	PTPRR	0	C	A	0.1067	1.76519e-05
chr15	34874852	34874853	rs74196431	GOLGA8B	0	G	C	0.05625	1.77908e-05
chr9	90829728	90829729	rs2578243	SPATA31C2	79829	T	A	0.08389	1.82839e-05
chr3	1856688	1856689	rs6442696	CNTN4	283861	T	C	0.04969	1.8397e-05
chr6	136351450	136351451	rs4895462	PDE7B	0	G	C	0.1596	1.88307e-05
chr6	27925628	27925629	exm524380	OR2B6	0	T	A	0.0122	1.89678e-05
chr2	168744069	168744070	rs114486712	LOC105616981	0	T	G	0.0216	1.90299e-05
chr9	96425000	96425001	chr9:96425001:I	PHF2	0	AATGG	A	0.1283	1.90899e-05
chr6	136293825	136293826	rs10080318	PDE7B	0	T	C	0.1509	1.96265e-05
chr7	118455113	118455114	rs75995875	ANKRD7	572330	T	C	0.03289	2.00056e-05
chr10	23203081	23203082	rs10828374	ARMC3	13871	G	T	0.2647	2.05667e-05
chr5	156719104	156719105	rs28660413	CYFIP2	0	G	T	0.1081	2.12948e-05
chr14	88673671	88673672	rs7145046	KCNK10	0	A	G	0.1611	2.13413e-05
chr7	17093865	17093866	rs17345711	AGR3	172253	A	G	0.07	2.16754e-05
chr7	17094587	17094588	rs60994800	AGR3	172975	A	G	0.07	2.16754e-05
chr9	26126017	26126018	rs2571524	LOC100506422	7612	A	G	0.1188	2.19775e-05
chr5	117930521	117930522	rs35329212	LOC102467225	1361	C	T	0.05938	2.20022e-05
chr2	52218140	52218141	rs34093035	LOC730100	0	T	G	0.0375	2.21854e-05
chr2	52219474	52219475	rs6758579	LOC730100	0	T	C	0.0375	2.21854e-05
chr13	76363720	76363721	rs9318373	LMO7	0	A	G	0.1614	2.21958e-05
chr13	67800579	67800580	exm1071544	PCDH9	0	T	C	0.02134	2.25036e-05
chr21	25820201	25820202	rs12627126	LOC105372751	0	T	G	0.2025	2.25391e-05
chr21	25820633	25820634	rs9636749	LOC105372751	0	G	A	0.2025	2.25391e-05
chr21	25821601	25821602	rs58302343	LOC105372751	0	A	G	0.2025	2.25391e-05
chr21	25823707	25823708	rs112606746	LOC105372751	0	A	G	0.2025	2.25391e-05
chr21	25825159	25825160	rs78536994	LOC105372751	0	A	C	0.2025	2.25391e-05
chr9	6631610	6631611	rs934854	GLDC	0	G	A	0.4156	2.27572e-05
chr1	210107044	210107045	rs34704551	SYT14	4474	C	A	0.07285	2.30261e-05
chr5	117931486	117931487	rs35867266	LOC102467225	396	C	T	0.05975	2.34448e-05
chr5	117941499	117941500	rs13169829	LOC102467225	0	T	G	0.05696	2.3459e-05
chr5	117942740	117942741	rs6866446	LOC102467225	0	A	G	0.05696	2.3459e-05
chr5	117942832	117942833	rs17371316	LOC102467225	0	T	C	0.05696	2.3459e-05
chr11	2107106	2107107	rs11042545	IGF2	43235	A	G	0.06481	2.35504e-05
chr11	2107121	2107122	rs12418686	IGF2	43220	T	C	0.06481	2.35504e-05
chr11	2108688	2108689	rs11042560	IGF2	41653	T	C	0.06481	2.35504e-05
chr7	22365889	22365890	rs7796863	RAPGEF5	0	T	C	0.3077	2.35774e-05
chr9	26095673	26095674	rs1332345	LOC100506422	0	T	C	0.1144	2.40601e-05
chr15	61086251	61086252	rs11631297	RORA	0	A	C	0.06954	2.41162e-05
chr5	117937090	117937091	rs62370417	LOC102467225	0	G	A	0.05696	2.41671e-05
chr5	117937220	117937221	rs62370418	LOC102467225	0	C	T	0.05696	2.41671e-05
chr18	66493788	66493789	rs28656149	CCDC102B	0	T	C	0.3287	2.43359e-05
chr15	85105685	85105686	rs2341203	UBE2Q2P1	0	T	C	0.04305	2.44201e-05
chr3	152700460	152700461	rs144477518	P2RY1	141233	G	A	0.1832	2.46933e-05

## Sheet: Gain200CA
chromS	startS	endS	SNP	UNADJP	SYMBOL	distance	A1	A2	MAF
chr10	5219538	5219539	rs139515701	1.84879e-07	AKR1C8P	0	C	G	0.1715
chr6	8413411	8413412	rs15300	2.36677e-07	SLC35B3	0	G	A	0.0336
chr9	17687748	17687749	rs16935877	2.3761e-07	SH3GL2	0	A	G	0.07451
chr12	118359413	118359414	rs61945387	2.73318e-07	KSR2	0	G	A	0.06276
chr9	17693568	17693569	chr9:17693569:D	3.31824e-07	SH3GL2	0	T	TAC	0.07312
chr9	8346472	8346473	rs12340173	4.14764e-07	PTPRD	0	C	A	0.01378
chr6	8495127	8495128	rs9505461	4.55493e-07	LOC100506207	0	G	C	0.03226
chr6	8520905	8520906	rs113857308	4.88395e-07	LOC100506207	0	T	G	0.03226
chr9	17695592	17695593	rs78314758	4.92335e-07	SH3GL2	0	A	G	0.0748
chr6	8422186	8422187	rs9502712	5.09873e-07	SLC35B3	0	G	A	0.0336
chr4	82315469	82315470	rs17005123	5.75415e-07	RASGEF1B	32077	C	A	0.01367
chr9	17685026	17685027	rs73645133	5.97963e-07	SH3GL2	0	G	A	0.1078
chr12	118353808	118353809	rs17511946	1.00661e-06	KSR2	0	G	A	0.07083
chr9	17706124	17706125	rs73645146	1.01443e-06	SH3GL2	0	T	A	0.07647
chr9	17706798	17706799	rs73645148	1.01443e-06	SH3GL2	0	T	A	0.07647
chr9	17706883	17706884	rs16935914	1.01443e-06	SH3GL2	0	G	A	0.07647
chr9	17707199	17707200	rs12555674	1.01443e-06	SH3GL2	0	T	C	0.07647
chr4	82327416	82327417	rs740936	1.12469e-06	RASGEF1B	20130	G	T	0.01181
chr9	17704510	17704511	rs10429596	1.15007e-06	SH3GL2	0	A	G	0.07451
chr9	17704787	17704788	rs10429597	1.15007e-06	SH3GL2	0	A	G	0.07451
chr6	17335401	17335402	rs7776409	1.17494e-06	RBM24	41303	G	C	0
chr6	8410448	8410449	rs9505438	1.397e-06	SLC35B3	2851	A	G	0.0336
chr4	82230605	82230606	rs55856203	1.46529e-06	PRKG2	94335	T	C	0.008097
chr9	17703907	17703908	rs6475165	1.49135e-06	SH3GL2	0	G	A	0.07451
chr10	5228744	5228745	rs970557	1.9376e-06	AKR1C8P	1595	A	C	0.1847
chr10	5156234	5156235	rs11528594	2.33986e-06	AKR1C3	6357	G	C	0.1646
chr21	16116035	16116036	rs9636593	3.1829e-06	LOC388813	100608	G	A	0.3268
chr8	126229600	126229601	chr8:126229601:I	3.26465e-06	NSMCE2	0	ATT	A	0.05556
chr18	43362680	43362681	rs16978499	3.28979e-06	SLC14A1	30196	C	T	0.001946
chr4	82301999	82302000	rs1377055	3.3381e-06	RASGEF1B	45547	T	G	0.01176
chr4	82304414	82304415	rs17005120	3.3381e-06	RASGEF1B	43132	T	C	0.01176
chr4	82305729	82305730	rs714213	3.3381e-06	RASGEF1B	41817	T	C	0.01176
chr4	82308423	82308424	rs147593121	3.3381e-06	RASGEF1B	39123	A	G	0.01176
chr9	78837653	78837654	rs62563392	3.41132e-06	PCSK5	0	A	C	0.06612
chr7	133842870	133842871	exm658973	3.66051e-06	LRGUK	0	G	A	0.003891
chr10	5130609	5130610	rs1937905	3.69628e-06	AKR1C3	0	A	G	0.1885
chr10	5133145	5133146	rs11252933	3.69628e-06	AKR1C3	0	T	C	0.1885
chr9	17692968	17692969	rs75191686	3.99361e-06	SH3GL2	0	C	G	0.06615
chr9	17681672	17681673	rs117100984	4.13911e-06	SH3GL2	0	T	G	0.06836
chr9	17682122	17682123	rs149028188	4.13911e-06	SH3GL2	0	A	G	0.06836
chr9	17687215	17687216	rs76752220	4.29492e-06	SH3GL2	0	A	T	0.06641
chr3	187319123	187319124	rs6788371	4.42095e-06	SST	67570	G	A	0.372
chr10	5196992	5196993	rs2210680	4.43788e-06	AKR1C8P	0	G	C	0.1858
chr2	233869479	233869480	PsychChip_15048346_B|psy_rs62193978	4.62174e-06	NGEF	0	A	G	0.01362
chr19	9918228	9918229	rs7246760	4.98409e-06	FBXL12	2714	A	G	0.06349
chr10	5134254	5134255	chr10:5134255:D	5.00635e-06	AKR1C3	0	A	AG	0.1964
chr9	17677996	17677997	rs150342654	5.20165e-06	SH3GL2	0	A	G	0.06126
chr10	5144522	5144523	rs3750566	5.36239e-06	AKR1C3	0	G	A	0.1902
chr16	70358573	70358574	exm1253811	5.36787e-06	DDX19B	0	A	C	0
chr3	194373576	194373577	exm374029	5.36787e-06	LSG1	0	A	G	0
chr9	78849852	78849853	rs62563394	5.90903e-06	PCSK5	0	T	C	0.06557
chr18	843970	843971	rs2846607	6.28914e-06	YES1	31644	A	G	0.1753
chr9	17700235	17700236	rs78295587	6.29964e-06	SH3GL2	0	G	C	0.06615
chr9	17704975	17704976	rs117188658	6.29964e-06	SH3GL2	0	A	G	0.06615
chr9	17709828	17709829	rs76077388	6.29964e-06	SH3GL2	0	G	C	0.06615
chr9	17682573	17682574	rs9987949	6.38427e-06	SH3GL2	0	A	G	0.06944
chr4	84952714	84952715	rs1997474	6.95517e-06	LOC101928978	0	T	C	0.06
chr9	17653767	17653768	rs77484701	6.96658e-06	SH3GL2	0	A	G	0.05285
chr9	17678883	17678884	rs140017458	7.13567e-06	SH3GL2	0	T	G	0.07227
chr9	17679036	17679037	rs150982754	7.13567e-06	SH3GL2	0	A	G	0.07227
chr8	126189155	126189156	rs35822368	7.7539e-06	NSMCE2	0	T	G	0.05336
chr9	17678019	17678020	rs112415882	7.97589e-06	SH3GL2	0	G	C	0.06324
chr8	126116255	126116256	rs72720533	8.00472e-06	NSMCE2	0	T	G	0.05952
chr8	126116768	126116769	rs13262348	8.00472e-06	NSMCE2	0	T	C	0.05952
chr8	126118158	126118159	rs4871570	8.00472e-06	NSMCE2	0	G	T	0.05952
chr8	126118880	126118881	rs34694976	8.00472e-06	NSMCE2	0	T	C	0.05952
chr9	17653707	17653708	rs75838894	8.10062e-06	SH3GL2	0	A	G	0.05102
chr10	5163256	5163257	rs12220572	8.274e-06	AKR1C3	13379	A	G	0.1873
chr8	126105801	126105802	rs71516763	8.40144e-06	NSMCE2	0	A	G	0.0587
chr6	136867523	136867524	rs9376196	8.4518e-06	MAP7	0	G	A	0.01383
chr6	136868577	136868578	rs9399186	8.4518e-06	MAP7	0	T	C	0.01383
chr6	136869890	136869891	rs9376198	8.4518e-06	MAP7	0	C	T	0.01383
chr10	20747421	20747422	rs10828055	8.69259e-06	MIR4675	93477	A	G	0.3
chr2	241443653	241443654	rs10933610	8.70277e-06	ANKMY1	0	C	T	0.1647
chr6	136910216	136910217	rs73777938	9.06556e-06	MAP3K5	0	G	A	0.009804
chr3	187318034	187318035	rs2053955	9.60783e-06	SST	68659	A	G	0.3755
chr17	4490438	4490439	rs7214880	9.62898e-06	SMTNL2	0	T	C	0.01953
chr3	187316700	187316701	rs7643370	9.70362e-06	SST	69993	C	A	0.376
chr9	17680749	17680750	rs144378058	9.95717e-06	SH3GL2	0	T	C	0.07031
chr8	126210743	126210744	rs140704676	9.97291e-06	NSMCE2	0	A	G	0.05578
chr9	17683367	17683368	rs75766700	1.01758e-05	SH3GL2	0	T	C	0.07087
chr3	187317525	187317526	rs10937311	1.01842e-05	SST	69168	A	G	0.376
chr8	126228372	126228373	rs34298715	1.02556e-05	NSMCE2	0	G	T	0.05556
chr8	126230875	126230876	rs71516769	1.02556e-05	NSMCE2	0	G	A	0.05556
chr8	126231203	126231204	rs35033076	1.02556e-05	NSMCE2	0	C	G	0.05556
chr8	126239154	126239155	rs17310558	1.02556e-05	NSMCE2	0	G	C	0.05556
chr8	126239471	126239472	rs35991395	1.02556e-05	NSMCE2	0	T	C	0.05556
chr8	126240332	126240333	rs66561774	1.02556e-05	NSMCE2	0	G	A	0.05556
chr8	126243099	126243100	rs16900452	1.02556e-05	NSMCE2	0	A	G	0.05556
chr8	126245088	126245089	chr8:126245089:D	1.02556e-05	NSMCE2	0	A	AG	0.05556
chr8	126246327	126246328	rs34246020	1.02556e-05	NSMCE2	0	A	G	0.05556
chr10	5151227	5151228	rs10904422	1.03489e-05	AKR1C3	1350	C	G	0.1885
chr10	5151309	5151310	rs10904423	1.03489e-05	AKR1C3	1432	C	T	0.1885
chr9	17681276	17681277	rs76151842	1.0377e-05	SH3GL2	0	A	G	0.07059
chr9	17681404	17681405	rs75977426	1.0377e-05	SH3GL2	0	T	C	0.07059
chr9	17681623	17681624	chr9:17681624:D	1.0377e-05	SH3GL2	0	T	TCAAGA	0.07059
chr9	17682203	17682204	rs151147477	1.0377e-05	SH3GL2	0	T	C	0.07059
chr9	17682317	17682318	rs113481506	1.0377e-05	SH3GL2	0	A	C	0.07059
chr9	17683644	17683645	rs76588923	1.0377e-05	SH3GL2	0	C	T	0.07059
chr10	5181535	5181536	rs143296683	1.05157e-05	AKR1C8P	15119	G	A	0.1837
chr9	9064329	9064330	rs10759037	1.05734e-05	PTPRD	0	C	T	0.4187
chr9	17680495	17680496	rs144179523	1.05757e-05	SH3GL2	0	T	C	0.06972
chr10	81758717	81758718	rs7908468	1.06946e-05	TMEM254-AS1	47271	C	T	0.4961
chr10	5159471	5159472	rs10904428	1.07431e-05	AKR1C3	9594	A	G	0.1892
chr10	5165524	5165525	rs1937903	1.08528e-05	AKR1C3	15647	A	G	0.1895
chr7	77765010	77765011	rs6974961	1.0897e-05	MAGI2	0	T	C	0.1304
chr7	77765065	77765066	chr7:77765066:I	1.0897e-05	MAGI2	0	A	AC	0.1304
chr7	77768216	77768217	rs2868895	1.0956e-05	MAGI2	0	G	A	0.27
chr8	126180330	126180331	rs17401283	1.11982e-05	NSMCE2	0	T	A	0.05534
chr8	126185275	126185276	rs35401436	1.11982e-05	NSMCE2	0	A	T	0.05534
chr8	126186426	126186427	rs34427316	1.11982e-05	NSMCE2	0	A	T	0.05534
chr8	126187074	126187075	rs35475899	1.11982e-05	NSMCE2	0	G	A	0.05534
chr8	126190443	126190444	rs2384882	1.11982e-05	NSMCE2	0	A	C	0.05534
chr8	126198583	126198584	rs13254947	1.11982e-05	NSMCE2	0	G	A	0.05534
chr8	126200987	126200988	rs35215140	1.11982e-05	NSMCE2	0	T	C	0.05534
chr8	126202987	126202988	rs4360308	1.11982e-05	NSMCE2	0	A	G	0.05534
chr8	126203573	126203574	rs34448805	1.11982e-05	NSMCE2	0	G	A	0.05534
chr8	126204458	126204459	rs34110249	1.11982e-05	NSMCE2	0	G	A	0.05534
chr8	126210857	126210858	rs149151217	1.11982e-05	NSMCE2	0	T	C	0.05534
chr8	126211867	126211868	rs146990265	1.11982e-05	NSMCE2	0	A	G	0.05534
chr8	126217444	126217445	rs77407761	1.11982e-05	NSMCE2	0	G	A	0.05534
chr8	126219875	126219876	rs56135036	1.11982e-05	NSMCE2	0	T	C	0.05534
chr9	111625628	111625629	exm770154	1.14763e-05	ACTL7A	0	G	C	0.02918
chr8	77011933	77011934	rs76291242	1.1631e-05	LINC01111	306955	T	C	0.03373
chr10	5159882	5159883	rs1937923	1.20732e-05	AKR1C3	10005	T	C	0.19
chr7	77767134	77767135	rs2023947	1.23559e-05	MAGI2	0	G	A	0.1373
chr10	5275761	5275762	rs10904445	1.25045e-05	AKR1C4	14852	T	G	0.08776
chr10	48459935	48459936	rs10888188	1.25642e-05	GDF10	20798	G	A	0.01556
chr9	17661023	17661024	rs112701374	1.28118e-05	SH3GL2	0	G	A	0.07782
chr10	5159934	5159935	rs1937922	1.29813e-05	AKR1C3	10057	A	G	0.1892
chr10	5185581	5185582	rs969819	1.30943e-05	AKR1C8P	11073	T	C	0.1925
chr10	5141136	5141137	rs10508293	1.30972e-05	AKR1C3	0	G	A	0.1988
chr22	50214174	50214175	rs6009324	1.31977e-05	BRD1	0	C	G	0.004082
chr16	48995895	48995896	rs1420585	1.32131e-05	CBLN1	315933	T	C	0.1542
chr10	5148386	5148387	rs4512728	1.34808e-05	AKR1C3	0	C	T	0.1964
chr7	77765241	77765242	rs6950518	1.37892e-05	MAGI2	0	G	C	0.2679
chr19	9805691	9805692	rs1820114	1.39898e-05	ZNF562	19916	A	G	0.05336
chr9	17699117	17699118	rs12554712	1.40744e-05	SH3GL2	0	A	G	0.06809
chr10	5149105	5149106	chr10:5149106:I	1.41219e-05	AKR1C3	0	A	AAAT	0.1969
chr10	5140258	5140259	rs7076063	1.4146e-05	AKR1C3	0	G	A	0.1988
chr6	102606770	102606771	chr6:102606771:D	1.4517e-05	GRIK2	88813	A	AG	0
chr16	66977894	66977895	kgp8622666	1.46612e-05	CES2	0	T	C	0.007782
chr10	5158103	5158104	rs11252960	1.47209e-05	AKR1C3	8226	C	A	0.1892
chr9	17689360	17689361	rs78203574	1.48049e-05	SH3GL2	0	G	A	0.06836
chr6	102601558	102601559	rs9498912	1.48295e-05	GRIK2	83601	A	T	0
chr8	126213088	126213089	rs13264500	1.49863e-05	NSMCE2	0	C	T	0.05556
chr9	17664425	17664426	rs76202127	1.5042e-05	SH3GL2	0	G	C	0.06809
chr7	77766519	77766520	rs987493	1.50724e-05	MAGI2	0	C	T	0.1349
chr9	17678364	17678365	rs142716593	1.52522e-05	SH3GL2	0	C	G	0.07227
chr16	66997490	66997491	exm1247400	1.52751e-05	CES3	0	A	G	0.007782
chr10	5148765	5148766	rs4264066	1.53577e-05	AKR1C3	0	C	A	0.1953
chr8	126169015	126169016	rs66826725	1.53785e-05	NSMCE2	0	G	A	0.05534
chr10	5183401	5183402	rs12413895	1.54017e-05	AKR1C8P	13253	T	G	0.1926
chr16	48994265	48994266	rs12597798	1.55392e-05	CBLN1	317563	A	G	0.1528
chr10	5175480	5175481	rs1937850	1.56096e-05	AKR1C8P	21174	T	G	0.1937
chr8	126146956	126146957	rs35140299	1.56402e-05	NSMCE2	0	T	C	0.05556
chr7	77769625	77769626	rs3807706	1.5844e-05	MAGI2	0	A	G	0.1339
chr7	77769739	77769740	rs3807705	1.5844e-05	MAGI2	0	A	C	0.1339
chr10	5149329	5149330	rs7917546	1.60175e-05	AKR1C3	0	G	A	0.1965
chr10	5215754	5215755	rs11528618	1.62552e-05	AKR1C8P	0	G	A	0.19
chr8	126142475	126142476	rs3923300	1.62744e-05	NSMCE2	0	C	G	0.05512
chr12	107778065	107778066	rs55661902	1.63893e-05	BTBD11	0	T	G	0.03906
chr8	126147515	126147516	rs13273231	1.65798e-05	NSMCE2	0	C	T	0.05534
chr3	187318907	187318908	rs2059552	1.66613e-05	SST	67786	T	C	0.3814
chr8	126151944	126151945	chr8:126151945:D	1.67168e-05	NSMCE2	0	A	AC	0.05534
chr8	126153251	126153252	rs13277490	1.67168e-05	NSMCE2	0	T	C	0.05534
chr8	126156119	126156120	rs34461511	1.67168e-05	NSMCE2	0	C	T	0.05534
chr8	126156275	126156276	rs34903473	1.67168e-05	NSMCE2	0	C	G	0.05534
chr8	126170230	126170231	rs72720550	1.67168e-05	NSMCE2	0	G	A	0.05534
chr8	126171568	126171569	rs35564243	1.67168e-05	NSMCE2	0	A	G	0.05534
chr8	126171644	126171645	rs35774093	1.67168e-05	NSMCE2	0	C	T	0.05534
chr5	129106977	129106978	chr5:129106978:D	1.70935e-05	KIAA1024L	6222	G	GA	0.04688
chr6	25284723	25284724	rs2744284	1.76745e-05	LRRC16A	0	A	G	0.01362
chr9	17716694	17716695	rs12552703	1.77317e-05	SH3GL2	0	G	A	0.06615
chr9	17718070	17718071	rs12550865	1.77317e-05	SH3GL2	0	A	G	0.06615
chr1	227095432	227095433	rs10916064	1.77409e-05	PSEN2	11629	A	G	0.03498
chr11	81196574	81196575	chr11:81196575:D	1.81055e-05	MIR4300HG	394318	G	GAT	0.0166
chr10	81758994	81758995	rs7904954	1.83557e-05	TMEM254-AS1	46994	A	G	0.4402
chr8	126229569	126229570	rs4477044	1.84917e-05	NSMCE2	0	A	T	0.06175
chr7	77765106	77765107	rs6951515	1.85632e-05	MAGI2	0	C	T	0.1333
chr7	77766281	77766282	rs987491	1.85632e-05	MAGI2	0	T	C	0.1333
chr8	15240027	15240028	rs13261508	1.88367e-05	SGCZ	144236	G	C	0.01976
chr1	201618039	201618040	exm137528	1.94943e-05	NAV1	0	A	G	0.001946
chr12	126138519	126138520	exm1050664	1.94943e-05	TMEM132B	0	A	G	0.001946
chr18	43675063	43675064	exm1384929	1.94943e-05	ATP5A1	0	A	C	0.001946
chr5	171517361	171517362	exm503602	1.95203e-05	STK10	0	A	G	0.001953
chr1	66940703	66940704	rs17128938	1.95525e-05	SGIP1	58548	G	A	0.04183
chr1	91977393	91977394	exm74548	1.95654e-05	CDC7	0	G	C	0.001953
chr9	25607912	25607913	rs4433235	1.99335e-05	TUSC1	68474	T	G	0.1004
chr10	5148711	5148712	rs4584485	2.01153e-05	AKR1C3	0	A	G	0.1953
chr4	152085876	152085877	rs111448534	2.06074e-05	SH3D19	0	A	G	0.008
chr4	152036895	152036896	rs111587904	2.06863e-05	SH3D19	4537	G	T	0.007968
chr4	152041889	152041890	rs72965644	2.06863e-05	SH3D19	0	C	T	0.007968
chr4	152043093	152043094	chr4:152043094:D	2.06863e-05	SH3D19	0	C	CG	0.007968
chr4	152044547	152044548	rs2897661	2.06863e-05	SH3D19	0	G	A	0.007968
chr4	152056664	152056665	rs10452218	2.06863e-05	SH3D19	0	A	G	0.007968
chr4	152057044	152057045	rs72965652	2.06863e-05	SH3D19	0	A	G	0.007968
chr4	152069074	152069075	rs72965663	2.06863e-05	SH3D19	0	G	A	0.007968
chr4	152074767	152074768	rs79390035	2.06863e-05	SH3D19	0	G	A	0.007968
chr3	82622016	82622017	rs73130107	2.08591e-05	GBE1	811067	T	C	0.1194

## Sheet: Anti200All
chromS	startS	endS	SNP	UNADJP	SYMBOL	distance	A1	A2	MAF
chr21	16079071	16079072	rs17004073	5.08831e-07	LOC388813	63644	A	T	0.07036
chr12	132703217	132703218	rs7306456	5.52924e-07	GALNT9	0	G	T	0.3776
chr2	128781505	128781506	chr2:128781506:D	8.17116e-07	SAP130	0	C	CTAGAATA	0.2676
chr2	128781504	128781505	chr2:128781505:D	1.08079e-06	SAP130	0	T	TCTAGAA	0.275
chr12	132699989	132699990	rs10751713	1.38181e-06	GALNT9	0	G	A	0.3755
chr12	132699895	132699896	rs10751711	1.51976e-06	GALNT9	0	T	C	0.3755
chr12	132703916	132703917	rs10459298	1.87898e-06	GALNT9	0	G	A	0.3755
chr12	132702921	132702922	rs10902525	2.01327e-06	GALNT9	0	G	T	0.3755
chr12	132701053	132701054	rs34457090	2.07963e-06	GALNT9	0	C	T	0.3755
chr12	132701276	132701277	rs10902520	2.07963e-06	GALNT9	0	G	A	0.3755
chr12	132701375	132701376	rs10794462	2.07963e-06	GALNT9	0	G	A	0.3755
chr4	22940210	22940211	rs16873221	2.12957e-06	GBA3	119016	T	C	0.0607
chr12	132699560	132699561	rs10902517	2.2711e-06	GALNT9	0	T	C	0.3737
chr12	132703301	132703302	rs7306486	2.32194e-06	GALNT9	0	G	A	0.3755
chr4	22939294	22939295	rs16873220	2.78901e-06	GBA3	118100	A	T	0.06186
chr2	74086045	74086046	chr2:74086046:I	2.81406e-06	STAMBP	0	AC	A	0.04095
chr4	22939794	22939795	rs6812944	2.82149e-06	GBA3	118600	A	C	0.06237
chr4	22939815	22939816	rs6812812	2.82149e-06	GBA3	118621	G	A	0.06237
chr4	22939874	22939875	rs6813160	2.82149e-06	GBA3	118680	T	C	0.06237
chr17	3980211	3980212	exm1279674	2.89052e-06	ZZEF1	0	C	T	0.009165
chr20	5397243	5397244	rs1884752	2.9983e-06	LINC00658	15359	G	A	0.4714
chr12	68490339	68490340	rs10735946	3.00105e-06	IFNG	58210	C	T	0.387
chr13	48085525	48085526	rs17070253	3.18254e-06	LINC00562	418762	C	T	0.06034
chr4	22940495	22940496	rs28405361	3.22311e-06	GBA3	119301	A	G	0.06135
chr4	22940581	22940582	rs28744653	3.22311e-06	GBA3	119387	C	T	0.06135
chr4	22940293	22940294	rs28642719	3.25311e-06	GBA3	119099	C	A	0.06237
chr12	132700223	132700224	rs10736919	3.33012e-06	GALNT9	0	C	T	0.3737
chr12	132703001	132703002	rs7303037	3.3351e-06	GALNT9	0	G	C	0.3737
chr12	132702622	132702623	rs11247012	3.36831e-06	GALNT9	0	G	T	0.2495
chr19	55869891	55869892	exm1508736	3.37067e-06	FAM71E2	0	T	C	0.124
chr12	132701848	132701849	rs10794463	3.44303e-06	GALNT9	0	T	C	0.3737
chr12	132702398	132702399	rs7314279	3.58144e-06	GALNT9	0	C	T	0.3737
chr12	132702681	132702682	rs10902524	3.58144e-06	GALNT9	0	T	C	0.3737
chr12	132700980	132700981	rs10902519	3.65843e-06	GALNT9	0	C	A	0.3727
chr12	132703800	132703801	rs7484687	3.70512e-06	GALNT9	0	C	T	0.3755
chr12	132705802	132705803	rs28856055	3.82481e-06	GALNT9	0	C	G	0.3755
chr22	26959825	26959826	rs2283831	4.29271e-06	TPST2	0	A	G	0.2522
chr20	5394733	5394734	rs6038162	4.32105e-06	LINC00658	17869	C	T	0.4731
chr12	132701695	132701696	rs10902521	4.33008e-06	GALNT9	0	C	G	0.3747
chr7	156166548	156166549	rs4716602	4.59153e-06	LOC285889	63934	G	A	0.3766
chr12	132706242	132706243	rs145163158	4.70918e-06	GALNT9	0	A	T	0.3782
chr7	156159447	156159448	rs10249494	4.94106e-06	LOC285889	71035	G	T	0.3808
chr12	132706265	132706266	rs138812074	5.39755e-06	GALNT9	0	C	T	0.3732
chr12	132704664	132704665	rs11247022	5.9862e-06	GALNT9	0	G	A	0.3763
chr12	132701808	132701809	rs10902523	6.0446e-06	GALNT9	0	T	C	0.376
chr12	132700386	132700387	rs11247008	6.07871e-06	GALNT9	0	T	G	0.376
chr12	132699094	132699095	rs11247004	7.46465e-06	GALNT9	0	G	A	0.2262
chr21	20115605	20115606	rs59376436	8.10303e-06	MIR548XHG	0	G	A	0.06237
chr21	20116608	20116609	rs28457736	8.10303e-06	MIR548XHG	0	G	A	0.06237
chr20	5394452	5394453	rs2326603	8.24404e-06	LINC00658	18150	C	T	0.4552
chr7	125244576	125244577	rs73435943	8.26553e-06	LOC101928283	225202	T	A	0.09349
chr20	5397327	5397328	rs1884751	8.30522e-06	LINC00658	15275	C	T	0.4695
chr13	27598825	27598826	rs3123308	8.41953e-06	USP12	41461	A	G	0.4302
chr8	140213529	140213530	rs7001362	8.73042e-06	COL22A1	287281	G	T	0.382
chr9	93701051	93701052	rs291748	8.98919e-06	SYK	40210	G	A	0.142
chr17	44995533	44995534	rs11658276	1.04316e-05	GOSR2	4949	T	C	0.4989
chr4	22939595	22939596	rs79432945	1.09149e-05	GBA3	118401	A	T	0.06135
chr12	62557129	62557130	rs10877804	1.1532e-05	FAM19A2	0	C	G	0.09915
chr8	140214014	140214015	rs6578010	1.23065e-05	COL22A1	287766	C	T	0.3853
chr3	117168462	117168463	rs72969429	1.29625e-05	LINC00901	517378	C	T	0.09161
chr12	132699345	132699346	rs10902516	1.38274e-05	GALNT9	0	C	T	0.4053
chr13	48059357	48059358	rs17070156	1.43507e-05	LINC00562	444930	G	A	0.06237
chr7	156163282	156163283	rs1534001	1.44635e-05	LOC285889	67200	A	G	0.37
chr2	128787055	128787056	rs6726023	1.5371e-05	SAP130	2187	G	T	0.2954
chr16	12958094	12958095	rs1560839	1.61903e-05	SHISA9	37382	A	G	0.2825
chr6	21330223	21330224	rs6456415	1.63688e-05	CDKAL1	97590	C	T	0.2655
chr4	176518148	176518149	rs35788560	1.64233e-05	GPM6A	35939	A	G	0.06874
chr4	176523277	176523278	chr4:176523278:D	1.64233e-05	GPM6A	30810	G	GC	0.06874
chr2	128771093	128771094	rs4392195	1.64945e-05	SAP130	0	G	C	0.2798
chr8	140153910	140153911	rs7464127	1.65301e-05	COL22A1	227662	C	T	0.3413
chr5	95023226	95023227	rs35147447	1.67754e-05	SPATA9	4513	G	T	0.1363
chr8	140224462	140224463	rs6993719	1.6828e-05	COL22A1	298214	T	C	0.3713
chr16	12958340	12958341	rs1975203	1.69883e-05	SHISA9	37136	G	A	0.2819
chr17	44993127	44993128	rs4968248	1.70433e-05	GOSR2	7355	G	A	0.4786
chr4	102635052	102635053	rs6532955	1.71159e-05	BANK1	76711	C	T	0.04915
chr8	140156130	140156131	rs10283147	1.71944e-05	COL22A1	229882	T	G	0.3395
chr2	128787053	128787054	rs6726022	1.72124e-05	SAP130	2185	C	T	0.2946
chr8	71340563	71340564	rs35014916	1.76845e-05	NCOA2	24091	G	A	0.2316
chr2	128779762	128779763	rs6736698	1.82034e-05	SAP130	0	T	C	0.2804
chr16	12958116	12958117	rs1003022	1.85844e-05	SHISA9	37360	C	T	0.2836
chr5	95018812	95018813	rs2158095	1.87403e-05	SPATA9	99	A	G	0.1394
chr4	176539610	176539611	rs71613761	1.882e-05	GPM6A	14477	G	A	0.06629
chr2	128783325	128783326	rs6706800	1.91911e-05	SAP130	0	G	A	0.2926
chr3	105765767	105765768	rs7644815	1.97082e-05	CBLB	177502	A	T	0.08531
chr8	140153730	140153731	rs7461005	2.01531e-05	COL22A1	227482	A	T	0.342
chr8	140153792	140153793	rs7461685	2.01531e-05	COL22A1	227544	T	C	0.342
chr5	95025798	95025799	rs10035169	2.01629e-05	SPATA9	7085	G	C	0.1355
chr7	110823260	110823261	rs79867371	2.02021e-05	IMMP2L	0	G	T	0.05147
chr4	22940711	22940712	rs16873222	2.03551e-05	GBA3	119517	G	A	0.06135
chr2	128761301	128761302	chr2:128761302:I	2.05596e-05	SAP130	0	CT	C	0.2918
chr2	237402430	237402431	exm278576	2.05702e-05	IQCA1	0	T	C	0.004073
chr18	29258614	29258615	PsychChip_15048346_B|psy_rs182741664	2.05918e-05	B4GALT6	0	A	G	0.01833
chr4	176531106	176531107	rs35534015	2.07195e-05	GPM6A	22981	T	C	0.06711
chr8	3919412	3919413	rs7015239	2.08177e-05	CSMD1	0	G	C	0.07275
chr7	156161762	156161763	rs10275754	2.11004e-05	LOC285889	68720	A	G	0.3407
chr8	140223382	140223383	rs6988320	2.1557e-05	COL22A1	297134	C	T	0.2633
chr8	140217750	140217751	rs4236883	2.16704e-05	COL22A1	291502	A	G	0.3796
chr12	132701054	132701055	rs11834862	2.17358e-05	GALNT9	0	A	G	0.2249
chr2	128742473	128742474	rs2438028	2.20252e-05	SAP130	0	T	C	0.2956
chr8	140223243	140223244	rs11786831	2.21399e-05	COL22A1	296995	T	C	0.3766
chr7	110788903	110788904	rs10241771	2.26919e-05	IMMP2L	0	G	C	0.06172
chr7	110794556	110794557	rs28447649	2.2804e-05	IMMP2L	0	T	C	0.06172
chr10	83852320	83852321	rs1024193	2.31598e-05	NRG3	0	A	G	0.3025
chr21	20110171	20110172	rs62215075	2.36574e-05	MIR548XHG	0	G	T	0.0607
chr2	154267275	154267276	rs7597597	2.37201e-05	RPRM	66576	C	A	0.4379
chr7	110821989	110821990	rs60913915	2.38793e-05	IMMP2L	0	A	T	0.05126
chr7	110822835	110822836	rs58799975	2.38793e-05	IMMP2L	0	C	T	0.05126
chr7	110822399	110822400	rs57817514	2.44717e-05	IMMP2L	0	C	G	0.05136
chr20	5402631	5402632	rs6053380	2.46059e-05	LINC00658	9971	C	A	0.4609
chr12	132698532	132698533	rs73166857	2.48675e-05	GALNT9	0	A	G	0.1975
chr8	140168866	140168867	chr8:140168867:I	2.48954e-05	COL22A1	242618	T	TA	0.3647
chr12	132701795	132701796	rs10902522	2.50672e-05	GALNT9	0	A	C	0.4076
chr11	62098772	62098773	rs2513072	2.56703e-05	ASRGL1	6001	A	G	0.2093
chr8	140176064	140176065	rs117636489	2.56974e-05	COL22A1	249816	A	G	0.3216
chr10	32423270	32423271	rs145984888	2.57841e-05	KIF5B	77900	T	C	0.06871
chr8	140230687	140230688	rs13282731	2.59654e-05	COL22A1	304439	G	C	0.3553
chr8	140246926	140246927	rs62520248	2.62017e-05	COL22A1	320678	T	C	0.2626
chr8	71339831	71339832	rs16937000	2.63743e-05	NCOA2	23359	G	C	0.2296
chr6	149569503	149569504	rs111978421	2.65864e-05	TAB2	0	G	A	0.1058
chr16	26355139	26355140	rs8057006	2.66172e-05	HS3ST4	206131	C	G	0.203
chr2	76355638	76355639	rs13404633	2.66839e-05	GCFC2	417528	C	T	0.06342
chr8	40950272	40950273	rs16890285	2.75082e-05	SFRP1	169203	G	A	0.06237
chr8	40950356	40950357	rs16890287	2.75082e-05	SFRP1	169119	T	C	0.06237
chr4	735149	735150	rs4234853	2.79235e-05	PCGF3	0	A	G	0.2062
chr3	131654986	131654987	rs6797552	2.82128e-05	CPNE4	0	T	C	0.1863
chr7	110800371	110800372	rs10269177	2.8423e-05	IMMP2L	0	T	G	0.05346
chr11	99466201	99466202	rs10501918	2.87425e-05	CNTN5	0	G	C	0.1441
chr8	71340691	71340692	rs34819824	2.88011e-05	NCOA2	24219	A	T	0.2312
chr15	100810882	100810883	rs7498058	2.89529e-05	ADAMTS17	0	G	T	0.3742
chr15	100810475	100810476	rs5011255	2.91589e-05	ADAMTS17	0	T	A	0.377
chr20	5400965	5400966	rs56928821	2.91969e-05	LINC00658	11637	A	G	0.3039
chr1	55907493	55907494	rs4927235	2.92337e-05	MIR4422	216098	A	G	0.4958
chr17	45004787	45004788	rs2191033	2.95032e-05	GOSR2	0	G	A	0.4915
chr5	2896739	2896740	rs10075665	2.97265e-05	LOC105374620	21228	G	A	0.08145
chr8	40950756	40950757	rs111368693	2.9915e-05	SFRP1	168719	C	T	0.06224
chr8	40951393	40951394	rs74620133	2.9915e-05	SFRP1	168082	A	G	0.06224
chr8	40951553	40951554	rs75996249	2.9915e-05	SFRP1	167922	C	T	0.06224
chr8	140164958	140164959	rs4073558	2.9925e-05	COL22A1	238710	T	C	0.3705
chr20	5404033	5404034	rs6076832	3.09802e-05	LINC00658	8569	T	C	0.3025
chr3	105765516	105765517	rs7632765	3.11748e-05	CBLB	177251	A	C	0.08785
chr10	32441028	32441029	rs72784857	3.20808e-05	KIF5B	95658	T	C	0.06646
chr7	110373098	110373099	rs4730454	3.26526e-05	IMMP2L	0	C	A	0.2287
chr17	45007402	45007403	chr17:45007403:I	3.31526e-05	GOSR2	0	G	GT	0.3758
chr3	13633985	13633986	rs72624452	3.37293e-05	FBLN2	0	C	T	0.06567
chr10	32386071	32386072	rs17488859	3.38168e-05	KIF5B	40701	T	C	0.07563
chr8	140166878	140166879	rs6577996	3.45913e-05	COL22A1	240630	C	G	0.3226
chr8	140227651	140227652	rs7813462	3.51208e-05	COL22A1	301403	T	C	0.3295
chr6	29704832	29704833	rs115603960	3.53427e-05	HLA-F-AS1	0	C	T	0.148
chr15	100811935	100811936	rs11632934	3.61834e-05	ADAMTS17	0	T	C	0.3724
chr13	95327046	95327047	chr13:95327047:I	3.66669e-05	LOC101927248	29951	CA	C	0.257
chr5	114577255	114577256	exm472072	3.66824e-05	PGGT1B	0	C	T	0.0224
chr5	114611150	114611151	exm472125	3.66824e-05	CCDC112	0	T	C	0.0224
chr8	140249012	140249013	rs16910273	3.72948e-05	COL22A1	322764	A	G	0.2626
chr17	45007212	45007213	rs2072317	3.78439e-05	GOSR2	0	A	G	0.3701
chr21	36802706	36802707	chr21:36802707:D	3.79889e-05	LOC100506403	0	C	CTCCT	0.2
chr2	128781503	128781504	chr2:128781504:D	3.83698e-05	SAP130	0	C	CTCTAGAATA	0.25
chr8	140223081	140223082	rs7001064	3.85855e-05	COL22A1	296833	G	A	0.4448
chr8	40974493	40974494	rs114097613	3.89321e-05	SFRP1	144982	G	T	0.05191
chr9	103326466	103326467	rs7850353	3.92792e-05	MSANTD3-TMEFF1	0	C	T	0.2467
chr11	62079968	62079969	rs2463834	3.94917e-05	SCGB1D4	13433	C	T	0.2109
chr11	62080132	62080133	rs2513742	3.94917e-05	SCGB1D4	13597	C	G	0.2109
chr15	100810910	100810911	rs12901091	3.97004e-05	ADAMTS17	0	C	A	0.3747
chr2	80867775	80867776	rs3770378	4.00757e-05	CTNNA2	0	G	C	0.4367
chr8	140213323	140213324	rs7462825	4.02617e-05	COL22A1	287075	T	C	0.3392
chr2	128763957	128763958	rs6430964	4.03466e-05	SAP130	0	C	T	0.2944
chr9	111625628	111625629	exm770154	4.08387e-05	ACTL7A	0	G	C	0.02342
chr8	140212958	140212959	rs6421018	4.1467e-05	COL22A1	286710	T	C	0.3389
chr15	100811343	100811344	rs7166523	4.19242e-05	ADAMTS17	0	G	T	0.374
chr20	5403113	5403114	rs6116784	4.19894e-05	LINC00658	9489	A	G	0.403
chr5	33639681	33639682	rs3935844	4.19917e-05	ADAMTS12	0	G	A	0.4648
chr17	45011156	45011157	rs7213526	4.25208e-05	GOSR2	0	T	C	0.4731
chr1	119932388	119932389	rs72991418	4.2593e-05	HAO2	0	T	C	0.05531
chr13	95315937	95315938	rs9561654	4.34663e-05	GPR180	29039	T	G	0.2438
chr13	95316019	95316020	rs9561655	4.34663e-05	GPR180	29121	T	G	0.2438
chr13	95316195	95316196	rs17181892	4.34663e-05	GPR180	29297	C	T	0.2438
chr2	209046099	209046100	rs6751157	4.36214e-05	C2orf80	0	A	G	0.1052
chr5	90093848	90093849	rs114456675	4.36678e-05	ADGRV1	0	G	A	0.06571
chr5	84263330	84263331	rs77974892	4.37558e-05	EDIL3	582646	C	T	0.05339
chr5	84263480	84263481	rs78489514	4.37558e-05	EDIL3	582796	G	C	0.05339
chr13	95316708	95316709	rs7318373	4.38188e-05	GPR180	29810	A	G	0.2453
chr2	128768158	128768159	rs72841726	4.41477e-05	SAP130	0	G	A	0.2825
chr12	68491456	68491457	rs2160439	4.41635e-05	IFNG	57093	A	C	0.3326
chr7	78313672	78313673	rs321969	4.45342e-05	MAGI2	0	G	A	0.2563
chr4	22939594	22939595	rs75232765	4.47375e-05	GBA3	118400	C	T	0.06135
chr15	100808999	100809000	rs7171164	4.47933e-05	ADAMTS17	0	G	T	0.3562
chr15	100809028	100809029	rs11854216	4.47933e-05	ADAMTS17	0	C	T	0.3562
chr12	132699768	132699769	rs12299478	4.52344e-05	GALNT9	0	T	C	0.1481
chr12	132701183	132701184	rs11247009	4.52344e-05	GALNT9	0	A	G	0.1481
chr15	100809011	100809012	rs12439005	4.54699e-05	ADAMTS17	0	G	A	0.3559
chr5	84263959	84263960	rs75910080	4.54787e-05	EDIL3	583275	T	A	0.05339
chr7	138830125	138830126	chr7:138830126:D	4.61112e-05	TTC26	0	G	GTCT	0.1418
chr10	32387807	32387808	rs117623576	4.68409e-05	KIF5B	42437	T	C	0.06757
chr17	45153874	45153875	rs9889451	4.71102e-05	ARL17A	33796	G	A	0.3761
chr4	22939599	22939600	rs115606788	4.73155e-05	GBA3	118405	G	T	0.05773
chr10	32361838	32361839	rs740859	4.73571e-05	KIF5B	16468	A	G	0.07634
chr2	209046522	209046523	rs6751646	4.75739e-05	C2orf80	0	T	G	0.1054
chr5	14463638	14463639	rs27099	4.87629e-05	TRIO	0	T	A	0.2534
chr17	45003828	45003829	rs1867237	4.87776e-05	GOSR2	0	G	A	0.3996
chr12	62554917	62554918	rs1920096	4.94226e-05	FAM19A2	0	T	A	0.1011
chr10	83794962	83794963	rs10884066	4.94362e-05	NRG3	0	T	C	0.2889

## Sheet: Anti200AA
chromS	startS	endS	SNP	SYMBOL	distance	A1	A2	MAF	UNADJP
chr7	125255083	125255084	chr7:125255084:D	LOC101928283	235709	TAC	T	0.3554	6.45456e-09
chr7	125255085	125255086	chr7:125255086:D	LOC101928283	235711	CAT	C	0.3506	1.06116e-08
chr7	125255149	125255150	rs7781657	LOC101928283	235775	G	A	0.3506	1.06116e-08
chr7	125258853	125258854	rs12690985	LOC101928283	239479	G	T	0.3547	9.24991e-08
chr7	125258918	125258919	rs12706670	LOC101928283	239544	T	G	0.3547	9.24991e-08
chr7	125259005	125259006	rs12706671	LOC101928283	239631	A	C	0.3547	9.24991e-08
chr7	125259451	125259452	rs2402782	LOC101928283	240077	A	G	0.3547	9.24991e-08
chr7	125261927	125261928	rs1419699	LOC101928283	242553	G	T	0.3547	9.24991e-08
chr7	125256487	125256488	rs1579225	LOC101928283	237113	A	G	0.3539	9.78982e-08
chr7	125256535	125256536	rs1579226	LOC101928283	237161	G	A	0.3539	9.78982e-08
chr7	125255699	125255700	rs7785560	LOC101928283	236325	A	G	0.3547	1.05595e-07
chr7	125255864	125255865	rs7785979	LOC101928283	236490	C	T	0.3547	1.05595e-07
chr7	125256394	125256395	rs1579224	LOC101928283	237020	C	A	0.3547	1.05595e-07
chr7	125256869	125256870	rs6957945	LOC101928283	237495	A	T	0.3547	1.05595e-07
chr7	125257231	125257232	rs4634578	LOC101928283	237857	T	G	0.3547	1.05595e-07
chr7	125258711	125258712	rs10227132	LOC101928283	239337	G	A	0.3547	1.05595e-07
chr7	125262710	125262711	rs6467020	LOC101928283	243336	A	G	0.3539	1.15496e-07
chr7	125262863	125262864	rs6467021	LOC101928283	243489	G	A	0.3539	1.15496e-07
chr7	125266177	125266178	rs10234626	LOC101928283	246803	G	A	0.3531	1.27127e-07
chr7	125265982	125265983	rs10954078	LOC101928283	246608	G	A	0.3539	1.36842e-07
chr7	125257091	125257092	rs6958258	LOC101928283	237717	A	G	0.3421	1.64023e-07
chr7	125266496	125266497	rs4731257	LOC101928283	247122	A	G	0.3616	2.32396e-07
chr7	125251770	125251771	rs1579222	LOC101928283	232396	A	T	0.3372	2.59191e-07
chr7	125257346	125257347	rs6962819	LOC101928283	237972	G	A	0.368	2.8031e-07
chr7	125256348	125256349	rs77303797	LOC101928283	236974	T	A	0.3722	8.42505e-07
chr2	74086045	74086046	chr2:74086046:I	STAMBP	0	AC	A	0.1144	1.09968e-06
chr7	125265099	125265100	rs13241057	LOC101928283	245725	T	C	0.3882	2.08245e-06
chr21	47982362	47982363	exm2268377	DIP2A	0	A	G	0.4665	2.88134e-06
chr8	145007533	145007534	rs7003580	PLEC	0	C	T	0.4097	3.50329e-06
chr22	26959825	26959826	rs2283831	TPST2	0	A	G	0.2357	3.72963e-06
chr21	16079071	16079072	rs17004073	LOC388813	63644	A	T	0.1189	5.07422e-06
chr8	40950272	40950273	rs16890285	SFRP1	169203	G	A	0.142	5.30989e-06
chr8	40950356	40950357	rs16890287	SFRP1	169119	T	C	0.142	5.30989e-06
chr5	29090783	29090784	rs173684	LOC101929645	17454	A	G	0.4885	5.32981e-06
chr5	29110851	29110852	rs251061	LOC101929660	32758	G	A	0.4886	5.34734e-06
chr5	29095163	29095164	rs251060	LOC101929645	21834	C	T	0.4943	5.56315e-06
chr5	29087403	29087404	rs477907	LOC101929645	14074	T	C	0.4858	5.65234e-06
chr5	29108687	29108688	rs309676	LOC101929660	34922	C	T	0.4886	5.72319e-06
chr5	29093970	29093971	rs251058	LOC101929645	20641	A	T	0.4649	5.97482e-06
chr8	3919412	3919413	rs7015239	CSMD1	0	G	C	0.229	6.31824e-06
chr7	126790946	126790947	rs17867775	GRM8	0	T	C	0.1187	6.44489e-06
chr7	126792175	126792176	rs17864142	GRM8	0	G	A	0.1187	6.44489e-06
chr10	45162663	45162664	chr10:45162664:D	TMEM72-AS1	143808	A	AAAG	0.1352	6.60899e-06
chr8	40950756	40950757	rs111368693	SFRP1	168719	C	T	0.1411	6.73597e-06
chr8	40951393	40951394	rs74620133	SFRP1	168082	A	G	0.1411	6.73597e-06
chr8	40951553	40951554	rs75996249	SFRP1	167922	C	T	0.1411	6.73597e-06
chr7	126835188	126835189	rs17863237	GRM8	0	T	A	0.1165	6.84074e-06
chr7	126836018	126836019	rs17864154	GRM8	0	A	T	0.1165	6.84074e-06
chr7	126840763	126840764	rs17864156	GRM8	0	A	G	0.1165	6.84074e-06
chr7	125244576	125244577	rs73435943	LOC101928283	225202	T	A	0.2113	7.47928e-06
chr2	46732404	46732405	rs11125080	ATP6V1E2	6569	G	A	0.1689	8.0223e-06
chr7	126811205	126811206	rs17862309	GRM8	0	C	T	0.1187	8.3642e-06
chr3	192761716	192761717	rs2367278	MB21D2	125767	G	A	0.07584	8.50377e-06
chr5	29093925	29093926	rs185168	LOC101929645	20596	T	C	0.4545	8.93719e-06
chr15	54499762	54499763	rs12591055	UNC13C	0	C	G	0.1149	8.96831e-06
chr7	125245183	125245184	rs2040752	LOC101928283	225809	C	T	0.2246	9.59879e-06
chr7	125245397	125245398	rs1419702	LOC101928283	226023	C	T	0.2246	9.59879e-06
chr7	125245417	125245418	rs1419703	LOC101928283	226043	T	G	0.2246	9.59879e-06
chr3	26530182	26530183	rs62248507	LRRC3B	134114	A	G	0.08529	9.6317e-06
chr4	68443367	68443368	chr4:68443368:D	STAP1	0	T	TC	0.4904	9.7119e-06
chr21	47982362	47982363	rs2070430	DIP2A	0	A	G	0.4583	1.04747e-05
chr14	99540120	99540121	rs17549257	BCL11B	95504	A	T	0.03509	1.06593e-05
chr5	29091684	29091685	rs679895	LOC101929645	18355	T	C	0.4561	1.06645e-05
chr5	29112049	29112050	rs160312	LOC101929660	31560	C	T	0.4598	1.20987e-05
chr18	48094197	48094198	rs184597078	MAPK4	0	T	A	0.1278	1.21413e-05
chr7	125249437	125249438	rs1419698	LOC101928283	230063	G	A	0.2259	1.21498e-05
chr5	29095300	29095301	rs168759	LOC101929645	21971	A	G	0.4571	1.25001e-05
chr5	29095647	29095648	rs193967	LOC101929645	22318	A	G	0.4571	1.25001e-05
chr5	29098459	29098460	rs170138	LOC101929645	25130	T	A	0.4571	1.25001e-05
chr5	29100076	29100077	rs160309	LOC101929645	26747	A	T	0.4571	1.25001e-05
chr5	29107237	29107238	rs309675	LOC101929645	33908	T	G	0.4598	1.2715e-05
chr5	29109285	29109286	rs309678	LOC101929660	34324	C	G	0.4598	1.2715e-05
chr2	241526258	241526259	rs55650580	CAPN10	0	A	T	0.0302	1.34981e-05
chr11	99466201	99466202	rs10501918	CNTN5	0	G	C	0.2246	1.369e-05
chr2	65640650	65640651	rs72805798	SPRED2	0	A	G	0.0896	1.38143e-05
chr2	65641977	65641978	rs7566618	SPRED2	0	C	T	0.0896	1.38143e-05
chr2	65645441	65645442	chr2:65645442:I	SPRED2	0	AC	A	0.0896	1.38143e-05
chr15	54486672	54486673	rs11071056	UNC13C	0	C	A	0.1206	1.4885e-05
chr15	54488695	54488696	rs12593298	UNC13C	0	A	T	0.1206	1.4885e-05
chr15	54495034	54495035	rs12437734	UNC13C	0	A	G	0.1206	1.4885e-05
chr2	214069463	214069464	rs13013558	IKZF2	53131	A	G	0.5	1.48985e-05
chr7	125244667	125244668	rs7793003	LOC101928283	225293	G	A	0.2229	1.54888e-05
chr15	54504199	54504200	rs11071058	UNC13C	0	G	A	0.1221	1.61084e-05
chr12	126276228	126276229	rs12427333	TMEM132B	129306	A	G	0.1929	1.62367e-05
chr5	29112350	29112351	rs160313	LOC101929660	31259	A	T	0.454	1.6671e-05
chr15	54490160	54490161	rs78505054	UNC13C	0	T	C	0.1147	1.66998e-05
chr15	54492265	54492266	chr15:54492266:D	UNC13C	0	C	CG	0.1147	1.66998e-05
chr17	3980211	3980212	exm1279674	ZZEF1	0	C	T	0.02514	1.68108e-05
chr2	214072272	214072273	rs10205299	IKZF2	55940	T	C	0.4941	1.7886e-05
chr10	45164145	45164146	rs78151862	TMEM72-AS1	142326	G	A	0.1358	1.8373e-05
chr5	29109038	29109039	rs309677	LOC101929660	34571	G	T	0.4624	1.85799e-05
chr5	29096695	29096696	chr5:29096696:I	LOC101929645	23366	GAC	G	0.4818	1.86427e-05
chr5	29112335	29112336	chr5:29112336:I	LOC101929660	31274	TA	T	0.4762	1.9354e-05
chr2	26493596	26493597	exm-rs6745226	HADHB	0	C	A	0.2011	1.98633e-05
chr18	75427853	75427854	rs995304	LINC01029	255399	G	A	0.3835	2.00718e-05
chr4	22940293	22940294	rs28642719	GBA3	119099	C	A	0.1536	2.04796e-05
chr10	44963071	44963072	rs75586616	CXCL12	82527	T	C	0.03797	2.05233e-05
chr4	22939294	22939295	rs16873220	GBA3	118100	A	T	0.1562	2.11808e-05
chr8	72583161	72583162	rs11988296	MSC	170615	T	C	0.0848	2.18944e-05
chr8	72583558	72583559	rs10504514	MSC	170218	A	G	0.0848	2.18944e-05
chr8	145008930	145008931	rs6994460	PLEC	0	G	C	0.4267	2.20125e-05
chr4	22939794	22939795	rs6812944	GBA3	118600	A	C	0.1536	2.21878e-05
chr4	22939815	22939816	rs6812812	GBA3	118621	G	A	0.1536	2.21878e-05
chr4	22939874	22939875	rs6813160	GBA3	118680	T	C	0.1536	2.21878e-05
chr18	75427730	75427731	rs995305	LINC01029	255522	T	A	0.3609	2.22436e-05
chr2	65650115	65650116	rs72898508	SPRED2	0	C	T	0.08908	2.28762e-05
chr8	145010513	145010514	rs56034811	PLEC	0	T	C	0.4199	2.33681e-05
chr11	99527309	99527310	rs17134138	CNTN5	0	G	A	0.1908	2.35722e-05
chr8	72570090	72570091	rs63414563	MSC	183686	G	T	0.0848	2.37409e-05
chr8	72570233	72570234	rs16937772	MSC	183543	A	G	0.0848	2.37409e-05
chr8	72570480	72570481	rs55785227	MSC	183296	T	A	0.0848	2.37409e-05
chr8	72572117	72572118	rs61270971	MSC	181659	A	T	0.0848	2.37409e-05
chr8	72573625	72573626	rs62518622	MSC	180151	A	G	0.0848	2.37409e-05
chr8	72574326	72574327	rs62518623	MSC	179450	A	C	0.0848	2.37409e-05
chr8	72574406	72574407	rs62518624	MSC	179370	T	C	0.0848	2.37409e-05
chr8	72574716	72574717	rs67502305	MSC	179060	A	G	0.0848	2.37409e-05
chr8	72575247	72575248	rs62518625	MSC	178529	A	G	0.0848	2.37409e-05
chr8	72575601	72575602	rs62518626	MSC	178175	G	A	0.0848	2.37409e-05
chr8	72576119	72576120	rs62518629	MSC	177657	G	A	0.0848	2.37409e-05
chr8	72576246	72576247	rs62518630	MSC	177530	C	T	0.0848	2.37409e-05
chr8	72576522	72576523	rs68090381	MSC	177254	C	T	0.0848	2.37409e-05
chr8	72560218	72560219	rs62518588	MSC	193558	G	A	0.08286	2.41012e-05
chr6	33641188	33641189	chr6:33641189:I	ITPR3	0	GT	G	0.387	2.45232e-05
chr6	33641193	33641194	rs2296335	ITPR3	0	T	C	0.387	2.45232e-05
chr17	6376447	6376448	rs7219563	PITPNM3	0	A	C	0.2202	2.63817e-05
chr3	144993268	144993269	rs9831421	PLOD2	793959	G	A	0.4375	2.64035e-05
chr14	40811890	40811891	chr14:40811891:I	LOC644919	612025	CT	C	0.2636	2.7515e-05
chr8	72566550	72566551	chr8:72566551:I	MSC	187226	CAA	C	0.08382	2.76979e-05
chr5	14463638	14463639	rs27099	TRIO	0	T	A	0.3521	2.78471e-05
chr21	20115605	20115606	rs59376436	MIR548XHG	0	G	A	0.1208	2.83717e-05
chr21	20116608	20116609	rs28457736	MIR548XHG	0	G	A	0.1208	2.83717e-05
chr18	75435294	75435295	rs10871556	LINC01029	247958	T	A	0.4407	2.84668e-05
chr18	75437398	75437399	rs1604637	LINC01029	245854	A	G	0.4407	2.84668e-05
chr18	75437427	75437428	rs1604638	LINC01029	245825	A	G	0.4407	2.84668e-05
chr6	33641192	33641193	chr6:33641193:D	ITPR3	0	T	TC	0.3836	2.93767e-05
chr2	46728526	46728527	rs17035200	ATP6V1E2	10447	C	T	0.1094	2.98063e-05
chr2	43282035	43282036	rs12712874	LOC102723854	15354	G	T	0.2191	3.01585e-05
chr17	6376355	6376356	rs7219407	PITPNM3	0	G	C	0.2169	3.033e-05
chr8	72585706	72585707	rs55795608	MSC	168070	C	T	0.0896	3.03723e-05
chr7	141738997	141738998	rs2960752	MGAM	0	C	T	0.4852	3.07665e-05
chr21	20110171	20110172	rs62215075	MIR548XHG	0	G	T	0.1208	3.10371e-05
chr13	55599727	55599728	rs4531542	MIR5007	148861	T	C	0.3382	3.15846e-05
chr17	50784582	50784583	rs66561737	C17orf112	278297	C	T	0.4724	3.24719e-05
chr18	75401841	75401842	rs655496	LINC01029	281411	T	A	0.4307	3.25048e-05
chr7	110800371	110800372	rs10269177	IMMP2L	0	T	G	0.1065	3.33355e-05
chr8	94928753	94928754	rs28637088	PDP1	329	G	A	0.4741	3.35009e-05
chr3	144991567	144991568	rs1373857	PLOD2	795660	C	T	0.4371	3.35013e-05
chr3	144992392	144992393	rs1373854	PLOD2	794835	G	A	0.4371	3.35013e-05
chr6	84217948	84217949	rs34648643	PRSS35	4245	C	A	0.1327	3.39184e-05
chr4	22940495	22940496	rs28405361	GBA3	119301	A	G	0.1536	3.40326e-05
chr4	22940581	22940582	rs28744653	GBA3	119387	C	T	0.1536	3.40326e-05
chr18	75415558	75415559	rs1503032	LINC01029	267694	A	G	0.3827	3.49732e-05
chr18	75416526	75416527	rs1509794	LINC01029	266726	G	C	0.3827	3.49732e-05
chr18	75417123	75417124	rs1698906	LINC01029	266129	T	C	0.3827	3.49732e-05
chr18	75419448	75419449	rs1509790	LINC01029	263804	G	A	0.3827	3.49732e-05
chr18	75420229	75420230	rs1704040	LINC01029	263023	C	T	0.3827	3.49732e-05
chr18	75421527	75421528	rs1503031	LINC01029	261725	G	A	0.3827	3.49732e-05
chr18	75423096	75423097	rs1509793	LINC01029	260156	T	C	0.3827	3.49732e-05
chr18	75423956	75423957	rs990866	LINC01029	259296	A	C	0.3827	3.49732e-05
chr18	75427404	75427405	rs1788724	LINC01029	255848	C	A	0.3827	3.49732e-05
chr18	75427877	75427878	rs995303	LINC01029	255375	A	G	0.3827	3.49732e-05
chr18	75428167	75428168	rs1619167	LINC01029	255085	T	A	0.3827	3.49732e-05
chr7	95740334	95740335	rs10267710	DYNC1I1	701	G	T	0.3314	3.6002e-05
chr18	75427994	75427995	chr18:75427995:D	LINC01029	255258	C	CT	0.3771	3.86505e-05
chr1	33547767	33547768	rs1871322	AZIN2	0	C	T	0.3099	3.95819e-05
chr8	94928852	94928853	rs28703591	PDP1	230	G	A	0.4647	4.0393e-05
chr9	105488336	105488337	rs10990262	LINC00587	68546	G	T	0.2692	4.06883e-05
chr18	75440554	75440555	rs354904	LINC01029	242698	C	T	0.436	4.08169e-05
chr18	75441501	75441502	rs354903	LINC01029	241751	C	T	0.436	4.08169e-05
chr11	102618339	102618340	rs12785526	MMP8	22655	A	G	0.06497	4.22855e-05
chr13	51114001	51114002	rs568043	DLEU1	11223	G	A	0.3851	4.24198e-05
chr1	233380285	233380286	rs58907200	PCNX2	0	A	G	0.1576	4.26918e-05
chr11	99487445	99487446	rs10736562	CNTN5	0	G	A	0.1069	4.27566e-05
chr2	79516465	79516466	rs79890326	REG3A	129586	C	T	0.1308	4.30727e-05
chr1	233381103	233381104	rs60561561	PCNX2	0	A	T	0.1576	4.3094e-05
chr18	75420595	75420596	rs1698904	LINC01029	262657	T	C	0.3848	4.35686e-05
chr8	72570083	72570084	chr8:72570084:I	MSC	183693	CA	C	0.08235	4.37149e-05
chr8	466998	466999	rs2335776	TDRP	0	C	G	0.4238	4.38039e-05
chr2	79514635	79514636	rs7572280	REG3A	127756	A	G	0.1131	4.38568e-05
chr7	125254447	125254448	rs7780182	LOC101928283	235073	A	G	0.2047	4.39134e-05
chr2	43282461	43282462	rs12712875	LOC102723854	15780	G	A	0.2212	4.3969e-05
chr1	233378144	233378145	rs6424176	PCNX2	0	A	C	0.1566	4.51803e-05
chr1	233378274	233378275	rs6424177	PCNX2	0	A	G	0.1566	4.51803e-05
chr1	233379218	233379219	rs11802009	PCNX2	0	T	C	0.1566	4.51803e-05
chr13	55592611	55592612	rs9563271	MIR5007	155977	G	A	0.3418	4.51961e-05
chr7	157925599	157925600	rs2335851	PTPRN2	0	T	G	0.158	4.54712e-05
chr4	68441946	68441947	rs6845675	STAP1	0	G	C	0.4885	4.55825e-05
chr4	22940210	22940211	rs16873221	GBA3	119016	T	C	0.1525	4.57533e-05
chr18	75423058	75423059	chr18:75423059:I	LINC01029	260194	TA	T	0.3707	4.62814e-05
chr13	48085525	48085526	rs17070253	LINC00562	418762	C	T	0.1721	4.63202e-05
chr8	94922176	94922177	rs35087121	MIR378D2	6073	A	G	0.477	4.64114e-05
chr17	6374778	6374779	rs9902425	PITPNM3	0	C	T	0.3618	4.67945e-05
chr17	66700964	66700965	rs8075075	LINC01482	25218	C	T	0.181	4.69149e-05
chr17	6375557	6375558	rs9902967	PITPNM3	0	T	C	0.2189	4.71602e-05
chr8	94928207	94928208	rs4236818	MIR378D2	42	C	A	0.4769	4.75318e-05
chr7	110659849	110659850	rs10276691	IMMP2L	0	A	C	0.2658	4.7622e-05
chr7	95218736	95218737	rs2073983	PDK4	0	A	G	0.2872	4.81207e-05
chr13	51105183	51105184	rs1239952	DLEU1	2405	T	G	0.3864	4.82768e-05
chr8	94932839	94932840	rs4395871	PDP1	0	T	C	0.4743	4.84503e-05
chr6	84215562	84215563	rs34899914	PRSS35	6631	C	A	0.1319	4.85398e-05

## Sheet: Anti200CA
chromS	startS	endS	SNP		SYMBOL	distance	A1	A2	MAF	UNADJP
chr2	154178632	154178633	rs72873391		RPRM	155219	A	G	0.07305	9.04312e-07
chr21	21609366	21609367	rs141237305		LINC00320	505541	G	A	0.05	1.10972e-06
chr19	39345908	39345909	rs140569062		HNRNPL	2930	T	G	0.2922	1.92339e-06
chr1	231898590	231898591	rs11122330		TSNAX-DISC1	0	G	A	0.1129	2.11598e-06
chr2	154169523	154169524	rs72873377		RPRM	164328	A	G	0.07282	2.30275e-06
chr12	132701054	132701055	rs11834862		GALNT9	0	A	G	0.2065	2.47983e-06
chr2	154168467	154168468	rs58858739		RPRM	165384	T	C	0.07305	2.56307e-06
chr2	154168714	154168715	rs72873367		RPRM	165137	T	C	0.07305	2.56307e-06
chr19	39347215	39347216	rs67859595		HNRNPL	4237	G	C	0.2929	2.76981e-06
chr12	132702622	132702623	rs11247012		GALNT9	0	G	T	0.2099	3.11229e-06
chr2	154171152	154171153	rs12620331		RPRM	162699	A	T	0.07443	3.13354e-06
chr12	132699094	132699095	rs11247004		GALNT9	0	G	A	0.2059	3.22989e-06
chr2	154167866	154167867	chr2:154167867:D		RPRM	165985	C	CA	0.07305	3.25663e-06
chr2	154167864	154167865	chr2:154167865:D		RPRM	165987	T	TC	0.04698	4.49468e-06
chr3	30300314	30300315	rs2888238		RBMS3	248429	A	G	0.1794	5.32652e-06
chr19	39341554	39341555	rs862459		HNRNPL	0	A	G	0.297	6.01688e-06
chr19	39345024	39345025	rs862464		HNRNPL	2046	G	A	0.3081	6.09753e-06
chr12	132705802	132705803	rs28856055		GALNT9	0	C	G	0.3612	6.32869e-06
chr12	132702868	132702869	rs7398305		GALNT9	0	A	G	0.2029	6.34391e-06
chr1	231899368	231899369	rs12141204		TSNAX-DISC1	0	T	C	0.1169	6.61156e-06
chr12	4923696	4923697	rs2058205		KCNA6	0	T	G	0.3072	6.96123e-06
chr2	154175162	154175163	rs12624101		RPRM	158689	G	T	0.1168	7.35245e-06
chr14	102350551	102350552	rs3783364		PPP2R5C	0	G	C	0.04902	7.57517e-06
chr2	154167829	154167830	rs72873366		RPRM	166022	A	G	0.07426	7.89121e-06
chr2	154172975	154172976	chr2:154172976:I		RPRM	160876	GA	G	0.1325	8.10318e-06
chr12	132703217	132703218	rs7306456		GALNT9	0	G	T	0.3623	8.58317e-06
chr6	144315218	144315219	rs6928827		PLAGL1	0	A	G	0.1263	8.72919e-06
chr10	32387807	32387808	rs117623576		KIF5B	42437	T	C	0.09032	8.87609e-06
chr18	29258614	29258615	PsychChip_15048346_B|psy_rs182741664		B4GALT6	0	A	G	0.02564	9.58663e-06
chr1	231903412	231903413	rs6663650		TSNAX-DISC1	0	C	G	0.1246	1.02402e-05
chr6	149560025	149560026	rs73601887		TAB2	0	C	G	0.03896	1.0366e-05
chr3	130230792	130230793	rs2221010		COL6A5	27103	A	G	0.1299	1.08091e-05
chr1	231902129	231902130	rs11122331		TSNAX-DISC1	0	A	T	0.1232	1.101e-05
chr22	37741224	37741225	rs117772515		ELFN2	0	A	G	0.03704	1.14565e-05
chr11	89913233	89913234	chr11:89913234:D		NAALAD2	0	G	GATGA	0.4067	1.1472e-05
chr22	37740370	37740371	rs73164575		ELFN2	0	C	G	0.03704	1.14836e-05
chr1	19056259	19056260	rs6683313		PAX7	0	A	G	0.2112	1.19959e-05
chr9	111170612	111170613	rs61061667		ACTL7B	446256	G	A	0.09486	1.21297e-05
chr20	42701106	42701107	chr20:42701107:D		TOX2	2853	T	TA	0.1555	1.21964e-05
chr3	30384064	30384065	rs12489521		TGFBR2	263929	A	G	0.1926	1.29493e-05
chr19	39345196	39345197	rs1103435		HNRNPL	2218	C	T	0.2968	1.43124e-05
chr10	32407268	32407269	rs7070675		KIF5B	61898	T	G	0.09032	1.43493e-05
chr2	154167606	154167607	rs72873365		RPRM	166245	T	G	0.07213	1.46905e-05
chr6	149569615	149569616	chr6:149569616:D		TAB2	0	G	GAA	0.03909	1.46906e-05
chr10	32386071	32386072	rs17488859		KIF5B	40701	T	C	0.09121	1.46943e-05
chr12	132699989	132699990	rs10751713		GALNT9	0	G	A	0.3569	1.56004e-05
chr12	132701053	132701054	rs34457090		GALNT9	0	C	T	0.3569	1.56004e-05
chr12	132701276	132701277	rs10902520		GALNT9	0	G	A	0.3569	1.56004e-05
chr12	132701375	132701376	rs10794462		GALNT9	0	G	A	0.3569	1.56004e-05
chr3	130227628	130227629	rs2661934		COL6A5	23939	A	G	0.1323	1.63141e-05
chr12	132702921	132702922	rs10902525		GALNT9	0	G	T	0.3569	1.63158e-05
chr12	132703301	132703302	rs7306486		GALNT9	0	G	A	0.3569	1.63158e-05
chr5	99294733	99294734	rs11948699		CTD-2151A2.1	381076	T	A	0.2977	1.64461e-05
chr19	39335741	39335742	chr19:39335742:D		HNRNPL	0	GA	G	0.2919	1.65538e-05
chr4	116722484	116722485	rs72679078		MIR1973	498396	A	G	0.1608	1.66351e-05
chr12	4940509	4940510	rs7954371		KCNA6	0	G	C	0.299	1.72463e-05
chr19	39334810	39334811	rs2278011		HNRNPL	0	T	A	0.2926	1.74603e-05
chr19	39338141	39338142	rs862455		HNRNPL	0	A	G	0.2926	1.74603e-05
chr12	132699768	132699769	rs12299478		GALNT9	0	T	C	0.1661	1.77229e-05
chr12	132701183	132701184	rs11247009		GALNT9	0	A	G	0.1661	1.77229e-05
chr21	24091918	24091919	psy_rs2827688		LINC00308	603072	C	A	0.1522	1.84906e-05
chr8	99141813	99141814	rs7840318		POP1	0	T	C	0.384	1.92255e-05
chr8	99143891	99143892	chr8:99143892:D		POP1	0	GT	G	0.3803	2.05758e-05
chr9	111164643	111164644	rs1408074		ACTL7B	452225	C	G	0.09355	2.09239e-05
chr16	53057862	53057863	rs8059386		LOC105371267	11739	C	T	0.009836	2.11538e-05
chr6	101391915	101391916	rs864664		ASCC3	62668	A	G	0.306	2.19034e-05
chr22	37749396	37749397	rs6000684		ELFN2	0	A	G	0.04422	2.1989e-05
chr8	125758201	125758202	rs7844119		MTSS1	17454	T	C	0.4897	2.28166e-05
chr12	132699560	132699561	rs10902517		GALNT9	0	T	C	0.3542	2.30337e-05
chr12	132700223	132700224	rs10736919		GALNT9	0	C	T	0.3542	2.34968e-05
chr12	132701695	132701696	rs10902521		GALNT9	0	C	G	0.3542	2.34968e-05
chr12	132701848	132701849	rs10794463		GALNT9	0	T	C	0.3542	2.34968e-05
chr20	42704487	42704488	rs16988687		TOX2	6234	C	T	0.138	2.372e-05
chr8	99144175	99144176	rs6468616		POP1	0	G	C	0.3823	2.38368e-05
chr11	89907386	89907387	rs7929388		NAALAD2	0	C	T	0.3968	2.40168e-05
chr12	132701795	132701796	rs10902522		GALNT9	0	A	C	0.3664	2.42528e-05
chr19	39327855	39327856	rs2278009		HNRNPL	0	A	T	0.2919	2.44151e-05
chr12	132702398	132702399	rs7314279		GALNT9	0	C	T	0.3542	2.45881e-05
chr12	132702681	132702682	rs10902524		GALNT9	0	T	C	0.3542	2.45881e-05
chr12	132703001	132703002	rs7303037		GALNT9	0	G	C	0.3542	2.45881e-05
chr5	95010815	95010816	rs35155953		SPATA9	0	A	C	0.08054	2.48057e-05
chr9	6411637	6411638	rs10815431		UHRF2	1513	C	G	0.03454	2.48174e-05
chr9	111171558	111171559	rs16913075		ACTL7B	445310	C	A	0.09486	2.48277e-05
chr6	149568742	149568743	rs73601898		TAB2	0	G	A	0.04045	2.52347e-05
chr3	112993981	112993982	rs4682483		BOC	0	A	G	0.1951	2.56182e-05
chr11	89908767	89908768	rs10765263		NAALAD2	0	C	T	0.3955	2.56368e-05
chr11	89910057	89910058	rs9971593		NAALAD2	0	T	C	0.3955	2.56368e-05
chr12	132700980	132700981	rs10902519		GALNT9	0	C	A	0.3526	2.58536e-05
chr12	132699345	132699346	rs10902516		GALNT9	0	C	T	0.3641	2.6156e-05
chr9	111176510	111176511	rs7041450		ACTL7B	440358	G	A	0.0915	2.61964e-05
chr22	37747739	37747740	rs78468172		ELFN2	0	C	T	0.03859	2.63832e-05
chr22	37747827	37747828	rs1018809		ELFN2	0	A	G	0.03859	2.63832e-05
chr22	37748243	37748244	rs67938788		ELFN2	0	G	T	0.03859	2.63832e-05
chr4	116733905	116733906	rs6838119		MIR1973	486975	C	A	0.1593	2.65227e-05
chr4	116735729	116735730	rs75918658		MIR1973	485151	C	A	0.1593	2.65227e-05
chr12	132700386	132700387	rs11247008		GALNT9	0	T	G	0.3569	2.69749e-05
chr19	39326753	39326754	rs2318459		HNRNPL	274	G	C	0.2922	2.74233e-05
chr19	39326808	39326809	rs2318460		HNRNPL	219	G	C	0.2922	2.74233e-05
chr11	89913367	89913368	rs2000790		NAALAD2	0	T	C	0.3958	2.81922e-05
chr11	89913468	89913469	rs6483033		NAALAD2	0	T	C	0.3958	2.81922e-05
chr19	39334829	39334830	rs2278012		HNRNPL	0	C	T	0.2899	2.83905e-05
chr6	149569754	149569755	rs17084608		TAB2	0	A	T	0.04032	2.84466e-05
chr3	112991311	112991312	rs3814398		BOC	0	T	C	0.1951	2.86372e-05
chr16	81621779	81621780	rs72829079		CMIP	0	G	C	0.04211	2.90366e-05
chr16	81621813	81621814	rs16955594		CMIP	0	G	C	0.04211	2.90366e-05
chr6	149572732	149572733	rs80156528		TAB2	0	T	C	0.04045	2.9228e-05
chr12	132703800	132703801	rs7484687		GALNT9	0	C	T	0.359	2.9647e-05
chr2	37717917	37717918	rs72793794		QPCT	117453	T	A	0.06536	2.99939e-05
chr12	132701808	132701809	rs10902523		GALNT9	0	T	C	0.3565	3.05951e-05
chr8	140234887	140234888	rs1986626		COL22A1	308639	G	A	0.4267	3.0725e-05
chr6	101421827	101421828	rs1093494		ASCC3	92580	T	G	0.2822	3.09884e-05
chr19	39326478	39326479	rs7246134		HNRNPL	549	T	C	0.2922	3.1362e-05
chr6	166333327	166333328	chr6:166333328:I		LINC00473	4208	TC	T	0.4303	3.20064e-05
chr5	95022410	95022411	rs10038086		SPATA9	3697	T	G	0.08221	3.26594e-05
chr20	21532146	21532147	rs4449205		LOC101929625	18515	T	C	0.3661	3.2927e-05
chr6	101417638	101417639	rs141302732		ASCC3	88391	A	G	0.2967	3.31207e-05
chr1	231905199	231905200	rs12022710		TSNAX-DISC1	0	G	C	0.1285	3.34483e-05
chr9	111167893	111167894	rs7020735		ACTL7B	448975	T	C	0.09355	3.35269e-05
chr6	122756802	122756803	rs9490453		HSF2	2539	C	T	0.3253	3.3539e-05
chr12	132703916	132703917	rs10459298		GALNT9	0	G	A	0.359	3.4219e-05
chr6	101462338	101462339	rs864659		ASCC3	133091	A	G	0.2993	3.44032e-05
chr11	89847440	89847441	rs7926639		NAALAD2	20377	G	A	0.4068	3.4405e-05
chr4	159195698	159195699	rs11943689		TMEM144	19260	C	T	0.01133	3.47637e-05
chr4	159195921	159195922	rs11939048		TMEM144	19483	A	G	0.01133	3.47637e-05
chr4	159196764	159196765	rs4507411		TMEM144	20326	G	T	0.01133	3.47637e-05
chr21	21608208	21608209	rs150845887		LINC00320	506699	T	C	0.06066	3.48754e-05
chr15	45731266	45731267	rs2433628		C15orf48	5620	C	T	0.006557	3.52405e-05
chr10	32445168	32445169	rs72784871		KIF5B	99798	A	T	0.08746	3.5433e-05
chr1	231904293	231904294	chr1:231904294:D		TSNAX-DISC1	0	A	ACAGT	0.1294	3.54989e-05
chr9	111159987	111159988	rs61352150		ACTL7B	456881	A	G	0.09355	3.57756e-05
chr4	159196748	159196749	chr4:159196749:D		TMEM144	20310	C	CTT	0.01136	3.58605e-05
chr11	89889012	89889013	chr11:89889013:D		NAALAD2	0	T	TTA	0.3844	3.63819e-05
chr12	132706242	132706243	rs145163158		GALNT9	0	A	T	0.3639	3.64075e-05
chr2	187409118	187409119	PsychChip_15048346_B|psy_rs115895004		ZC3H15	35032	G	A	0.008013	3.64419e-05
chr21	21616719	21616720	chr21:21616720:I		LINC00320	498188	CT	C	0.06046	3.66047e-05
chr21	21619452	21619453	rs4818557		LINC00320	495455	T	C	0.06046	3.66047e-05
chr21	21619594	21619595	rs4818558		LINC00320	495313	A	C	0.06046	3.66047e-05
chr10	32423270	32423271	rs145984888		KIF5B	77900	T	C	0.08795	3.68079e-05
chr2	154208410	154208411	rs13021323		RPRM	125441	C	T	0.1472	3.69938e-05
chr2	154207210	154207211	rs28484817		RPRM	126641	C	T	0.1477	3.75016e-05
chr3	130225336	130225337	rs1497318		COL6A5	21647	A	G	0.135	3.77547e-05
chr3	130226258	130226259	rs2645952		COL6A5	22569	C	G	0.135	3.77547e-05
chr3	130227390	130227391	rs2661935		COL6A5	23701	T	C	0.135	3.77547e-05
chr3	130227441	130227442	rs2645954		COL6A5	23752	A	G	0.135	3.77547e-05
chr12	132699895	132699896	rs10751711		GALNT9	0	T	C	0.359	3.83883e-05
chr6	122761205	122761206	rs809770		SERINC1	3287	T	C	0.3253	3.88314e-05
chr6	122761883	122761884	rs476215		SERINC1	2609	T	C	0.3253	3.88314e-05
chr4	116726667	116726668	rs17048110		MIR1973	494213	A	T	0.1752	3.95716e-05
chr6	122729165	122729166	rs491171		HSF2	0	C	T	0.3232	3.96856e-05
chr6	122729227	122729228	rs556675		HSF2	0	T	C	0.3232	3.96856e-05
chr20	42703712	42703713	rs16988683		TOX2	5459	C	G	0.1392	3.99848e-05
chr2	154194648	154194649	chr2:154194649:D		RPRM	139203	T	TA	0.1056	4.01873e-05
chr6	122772691	122772692	rs510283		SERINC1	0	T	C	0.3248	4.04268e-05
chr21	21608521	21608522	rs117731408		LINC00320	506386	C	G	0.06066	4.11939e-05
chr1	221814776	221814777	rs12029601		DUSP10	59985	A	G	0.4435	4.15509e-05
chr11	89902467	89902468	chr11:89902468:I		NAALAD2	0	AT	A	0.3932	4.16345e-05
chr11	89870390	89870391	rs2155055		NAALAD2	0	T	C	0.3974	4.18867e-05
chr10	32361838	32361839	rs740859		KIF5B	16468	A	G	0.101	4.21147e-05
chr6	101393756	101393757	rs655038		ASCC3	64509	G	T	0.3111	4.23354e-05
chr16	86288119	86288120	chr16:86288120:D		LINC01081	0	TTC	T	0.2989	4.26201e-05
chr6	122803937	122803938	rs557528		PKIB	0	T	C	0.3221	4.31713e-05
chr3	112985484	112985485	rs12638030		BOC	0	T	C	0.193	4.37925e-05
chr8	57185479	57185480	rs13254631		SDR16C5	26727	C	G	0.1212	4.38351e-05
chr10	32393212	32393213	rs211409		KIF5B	47842	T	C	0.09121	4.4344e-05
chr6	149569228	149569229	rs73601901		TAB2	0	G	A	0.04369	4.44724e-05
chr6	149569315	149569316	rs73603503		TAB2	0	C	T	0.04369	4.44724e-05
chr6	166330804	166330805	chr6:166330805:D		LINC00473	6731	T	TG	0.441	4.60682e-05
chr10	32384435	32384436	chr10:32384436:I		KIF5B	39065	AAGTTTG	A	0.09571	4.61868e-05
chr10	32441826	32441827	rs7911845		KIF5B	96456	C	T	0.08882	4.6316e-05
chr10	32443874	32443875	rs72784865		KIF5B	98504	C	A	0.08882	4.6316e-05
chr11	89876133	89876134	rs4387320		NAALAD2	0	A	G	0.3898	4.64185e-05
chr12	132704664	132704665	rs11247022		GALNT9	0	G	A	0.3623	4.65885e-05
chr3	23479043	23479044	rs778497		UBE2E2	0	C	A	0.2065	4.6719e-05
chr10	32426612	32426613	rs111864818		KIF5B	81242	A	G	0.08958	4.69283e-05
chr10	32427666	32427667	rs112337727		KIF5B	82296	G	A	0.08958	4.69283e-05
chr11	89910844	89910845	chr11:89910845:D		NAALAD2	0	T	TC	0.3836	4.76357e-05
chr10	32441028	32441029	rs72784857		KIF5B	95658	T	C	0.08824	4.76385e-05
chr3	23602658	23602659	rs7430428		UBE2E2	0	A	T	0.2401	4.77565e-05
chr11	89912951	89912952	chr11:89912952:I		NAALAD2	0	TA	T	0.3896	4.95227e-05
chr6	122781521	122781522	rs483933		SERINC1	0	G	C	0.3237	4.99936e-05
chr6	122786645	122786646	rs520867		SERINC1	0	G	C	0.3237	4.99936e-05
chr6	122786834	122786835	rs693669		SERINC1	0	T	C	0.3237	4.99936e-05
chr3	23417935	23417936	rs6801824		UBE2E2	0	T	C	0.1961	5.0043e-05
chr3	23316342	23316343	rs4858490		UBE2E2	0	C	A	0.199	5.0153e-05
chr1	19057552	19057553	rs17352351		PAX7	0	T	C	0.2565	5.04285e-05
chr6	122812126	122812127	rs9385248		PKIB	0	G	A	0.3205	5.05664e-05
chr6	103420259	103420260	rs1323211		GRIK2	902302	C	G	0.4898	5.11143e-05
chr6	166329861	166329862	rs991946		LINC00473	7674	T	C	0.4426	5.12846e-05
chr8	125755749	125755750	exm2270919		MTSS1	15002	C	T	0.4952	5.16132e-05
chr10	32426578	32426579	rs72778753		KIF5B	81208	T	A	0.0918	5.24471e-05
chr10	32427246	32427247	rs111379000		KIF5B	81876	G	A	0.0918	5.24471e-05
chr6	122743501	122743502	rs487487		HSF2	0	T	C	0.3237	5.26526e-05
chr6	122758897	122758898	rs572632		HSF2	4634	C	T	0.3237	5.26526e-05
chr16	14532149	14532150	rs149373508		PARN	0	G	C	0.0453	5.33205e-05
chr6	122806754	122806755	rs538457		PKIB	0	G	A	0.3183	5.33671e-05
chr18	69312790	69312791	rs17084791		LINC01541	66599	T	C	0.0202	5.35081e-05
chr3	23600007	23600008	rs62256973		UBE2E2	0	T	A	0.2459	5.36019e-05
chr5	2896739	2896740	rs10075665		LOC105374620	21228	G	A	0.1101	5.38488e-05
chr14	72318205	72318206	rs2533059		RGS6	80611	C	T	0.4464	5.4104e-05
chr6	101389506	101389507	rs1754399		ASCC3	60259	C	T	0.3344	5.42872e-05
