# Supplementary material for: Genome-wide association studies of smooth pursuit and antisaccade eye movements in psychotic disorders: findings from the B-SNIP study
Source: Transl Psychiatry. 2017 Oct 24;7(10):e1249–. doi: 10.1038/tp.2017.210 (PMC5682604; doi:10.1038/tp.2017.210)
Supplement: Supplementary Table 3 [file tp2017210x5.xlsx]

## Sheet: IPA_GENES
Initial Eye Acceleration (n=89 genes)	Pursuit Maintenance Gain (n=103 genes)
Gene Symbol	Gene Symbol
ABCA10	ACTL7A
ADAMTS2	AKR1C3
ADGRL2	AKR1C4
ADGRV1	AKR1C8P
ADH1B	ANKMY1
ARHGEF10L	ANKRD30A
ARHGEF19	ARHGAP11A
ATP1B3	ARHGEF11
BCL2L14	ARMC3
C2orf71	ATP5A1
CABLES1	AZIN2
CALD1	BAZ1B
CAMK1D	BICC1
CC2D2A	BRD1
CCDC15	BTBD11
CCL16	C11orf21
CCNH	CAGE1
CDH4	CCDC102B
CDH7	CDC7
CDKAL1	CES2
CIAPIN1	CES3
CTC1	CNTN5
CYB5R3	COL18A1
DDX47	CTU2
DLGAP1	CYFIP2
DNAAF5	DDX19B
EPHA7	DPP7
EVI5	EBF4
FAT3	EPO
FOS	FAM208A
FREM2	FBXL12
GALNT13	FSD1
GET4	GIGYF1
GNAS-AS1	GLDC
GSKIP	GOLGA8B
HECW1	GSAP
HEG1	HLA-DQB2
HLA-B	HSF2BP
HSD17B4	KCNK10
IFT43	KIAA0556
IPO8	KIAA1024L
ITGA9	KSR2
JDP2	LIFR
KCNMA1	LMO7
KLHL1	LOC100506127
KLK6	LOC100506207
LHFPL3	LOC100506422
LINC00426	LOC101928978
LINC01021	LOC102467225
LINC01098	LOC105372751
LMO7	LOC105616981
LOC101927967	LOC400548
LOC101928441	LOC730100
LOC105377763	LPAR1
LOC340090	LRGUK
LOC440704	LRRC16A
LRP1B	LSG1
MAD1L1	MAGI2
MAP3K1	MAP3K5
ME3	MAP7
MED13	MED24
MIR296	MIR4300HG
MIR4693	MIR924HG
NDUFAF2	NAV1
NUPL2	NGEF
OSBPL10	NSMCE2
PCDH12	OR2B6
PFAS	OSBPL3
PLCB1	OSGIN1
PLCB4	PCDH9
PTPRD	PCSK5
RAPGEF5	PDE7B
RASGEF1C	PHF2
RHBG	PLXNA2
RPN2	POP7
SH3YL1	PRMT3
SLC8A1-AS1	PSEN2
SMG7	PTPRD
SPAG16	PTPRR
STEAP4	RAPGEF5
SUN1	RARB
SUZ12	RBFOX1
TEX29	RORA
TMEM132D	SDK2
TMEM65	SH3D19
TTC7A	SH3GL2
TWIST1	SLC35B3
UTP20	SLC43A3
ZNF664-FAM101A	SMTNL2
	SPTBN1
	STK10
	SYT14
	TACR1
	TBC1D22A
	TMEM132B
	TMPRSS5
	TTC16
	UBE2Q2P1
	USP45
	VEZT
	ZNF250
	ZNF469
	ZNF860
